# Supplementary material for: Identification of proteins associated with pyrethroid resistance by iTRAQ-based quantitative proteomic analysis in Culex pipiens pallens
Source: Parasit Vectors. 2015 Feb 10;8:95. doi: 10.1186/s13071-015-0709-5 (PMC4337324; doi:10.1186/s13071-015-0709-5)
Supplement: Additional file 1: Table S1. — List of proteins identified and quantified by the iTRAQ analysis in the Rep1 and Rep2 experiments, respectively. [file 13071_2015_709_MOESM1_ESM.xls]

## Sheet: Table S1A.
Table S1A. List of proteins identified and quantified by the iTRAQ analysis in the Rep1 experiment.
Score: the score of protein identified
%Cov: the coverage of the protein by all peptides identified for that protein
Unique Peptide: the unique peptides identified for the protein
Fold changes: protein expression ratio between the Lab-DR strain and the Lab-DS strain
Sig: * p＜0.05
No.	VectorBase ID	Description	Score	%Cov	Unique Peptide	Fold changes	Sig	GO Biological_Process	GO Molecular_Function	GO Cellular_Component
1	CPIJ000853-RA	|myosin heavy chain|protein_coding|supercont3.9:1:2056888:1|gene:CPIJ000853	9416	29.5	21	0.863		GO:0045200//establishment of neuroblast polarity;GO:0008258//head involution;GO:0007443//Malpighian tubule morphogenesis;GO:0031036//myosin II filament assembly;GO:0007527//adult somatic muscle development;GO:0007395//dorsal closure, spreading of leading edge cells;GO:0035317//imaginal disc-derived wing hair organization;GO:0030241//skeletal muscle myosin thick filament assembly;GO:0070986//left/…	GO:0042803//protein homodimerization activity;GO:0000146//microfilament motor activity;GO:0030898//actin-dependent ATPase activity;GO:0005524//ATP binding;GO:0008307//structural constituent of muscle;GO:0032027//myosin light chain binding;GO:0003779//actin binding	GO:0031672//A band;GO:0005703//polytene chromosome puff;GO:0005863//striated muscle myosin thick filament;GO:0045179//apical cortex;GO:0032154//cleavage furrow;GO:0030018//Z disc
2	CPIJ000849-RA	|myosin heavy chain|protein_coding|supercont3.9:1:2056888:1|gene:CPIJ000849	8645	33.7	10	0.59	*	GO:0045200//establishment of neuroblast polarity;GO:0008258//head involution;GO:0007443//Malpighian tubule morphogenesis;GO:0031036//myosin II filament assembly;GO:0007527//adult somatic muscle development;GO:0007395//dorsal closure, spreading of leading edge cells;GO:0035317//imaginal disc-derived wing hair organization;GO:0030241//skeletal muscle myosin thick filament assembly;GO:0070986//left/…	GO:0042803//protein homodimerization activity;GO:0000146//microfilament motor activity;GO:0030898//actin-dependent ATPase activity;GO:0005524//ATP binding;GO:0008307//structural constituent of muscle;GO:0032027//myosin light chain binding;GO:0032440//2-alkenal reductase activity;GO:0003779//actin binding	GO:0031672//A band;GO:0005703//polytene chromosome puff;GO:0005863//striated muscle myosin thick filament;GO:0045179//apical cortex;GO:0032154//cleavage furrow;GO:0030018//Z disc
3	CPIJ012090-RA	|actin|protein_coding|supercont3.372:1:431734:1|gene:CPIJ012090	3310	28.5	4	1.083		GO:0014866//skeletal myofibril assembly	GO:0005524//ATP binding;GO:0005200//structural constituent of cytoskeleton	GO:0005884//actin filament;GO:0005737//cytoplasm
3	CPIJ012572-RA	|actin|protein_coding|supercont3.396:1:412597:1|gene:CPIJ012572	3310	28.5	4
4	CPIJ002358-RA	|titin, putative|protein_coding|supercont3.33:1:1540763:1|gene:CPIJ002358	2700	9.2	47	0.952		GO:0006468//protein phosphorylation;GO:0045214//sarcomere organization;GO:0008586//imaginal disc-derived wing vein morphogenesis	GO:0008307//structural constituent of muscle;GO:0005524//ATP binding;GO:0005200//structural constituent of cytoskeleton;GO:0004687//myosin light chain kinase activity	GO:0030018//Z disc
5	CPIJ012570-RA	|actin-5|protein_coding|supercont3.396:1:412597:1|gene:CPIJ012570	2370	28.5	1	1.111	*	-	GO:0005524//ATP binding	GO:0005737//cytoplasm
6	CPIJ009808-RA	|conserved hypothetical protein|protein_coding|supercont3.266:1:566074:1|gene:CPIJ009808	2356	28.5	1	---		GO:0032507//maintenance of protein location in cell;GO:0007291//sperm individualization;GO:0000910//cytokinesis;GO:0016319//mushroom body development;GO:0007010//cytoskeleton organization;GO:0006911//phagocytosis, engulfment;GO:0002121//inter-male aggressive behavior	GO:0005524//ATP binding;GO:0005200//structural constituent of cytoskeleton	GO:0005875//microtubule associated complex;GO:0005884//actin filament;GO:0005811//lipid particle
7	CPIJ016462-RA	|actin 1 |protein_coding|supercont3.800:1:207195:1|gene:CPIJ016462	2239	28.5	2	0.933		-	GO:0005524//ATP binding	GO:0005737//cytoplasm
8	CPIJ005786-RA	|actin-2|protein_coding|supercont3.100:1:939276:1|gene:CPIJ005786	2215	21.3	2	0.955	*	GO:0000910//cytokinesis;GO:0007010//cytoskeleton organization;GO:0006911//phagocytosis, engulfment	GO:0005200//structural constituent of cytoskeleton;GO:0005524//ATP binding	GO:0005875//microtubule associated complex;GO:0005884//actin filament
9	CPIJ003942-RA	|paramyosin, long form |protein_coding|supercont3.61:1:1222135:1|gene:CPIJ003942	1870	27.6	19	1.198		-	GO:0003774//motor activity	-
10	CPIJ006894-RA	|titin |protein_coding|supercont3.149:1:834579:1|gene:CPIJ006894	1761	5.5	37	1.048		GO:0007076//mitotic chromosome condensation;GO:0040011//locomotion;GO:0007498//mesoderm development;GO:0045214//sarcomere organization;GO:0035206//regulation of hemocyte proliferation;GO:0007520//myoblast fusion;GO:0016203//muscle attachment;GO:0007062//sister chromatid cohesion	GO:0003779//actin binding;GO:0003676//nucleic acid binding;GO:0008307//structural constituent of muscle	GO:0005875//microtubule associated complex;GO:0000794//condensed nuclear chromosome;GO:0030018//Z disc
11	CPIJ017123-RA	|myosin light chain 2 |protein_coding|supercont3.963:1:171968:1|gene:CPIJ017123	1667	43.3	5	1.015		-	GO:0005509//calcium ion binding	-
12	CPIJ006209-RA	|ATP synthase beta subunit |protein_coding|supercont3.118:1:908653:1|gene:CPIJ006209	1590	30.7	11	1.135		GO:0046331//lateral inhibition;GO:0015991//ATP hydrolysis coupled proton transport;GO:0042777//plasma membrane ATP synthesis coupled proton transport	GO:0008553//hydrogen-exporting ATPase activity, phosphorylative mechanism;GO:0046933//hydrogen ion transporting ATP synthase activity, rotational mechanism;GO:0005524//ATP binding	GO:0005811//lipid particle;GO:0000275//mitochondrial proton-transporting ATP synthase complex, catalytic core F(1);GO:0005886//plasma membrane
13	CPIJ005966-RA	|sodium/potassium-transporting ATPase alpha chain|protein_coding|supercont3.104:1:930648:1|gene:CPIJ005966	1513	24.1	12	1.239	*	GO:0015672//monovalent inorganic cation transport;GO:0035158//regulation of tube diameter, open tracheal system;GO:0008360//regulation of cell shape;GO:0051124//synaptic growth at neuromuscular junction;GO:0035159//regulation of tube length, open tracheal system;GO:0019991//septate junction assembly;GO:0009612//response to mechanical stimulus;GO:0006754//ATP biosynthetic process;GO:0001700//embry…	GO:0046872//metal ion binding;GO:0005391//sodium:potassium-exchanging ATPase activity;GO:0005524//ATP binding	GO:0016323//basolateral plasma membrane;GO:0005918//septate junction;GO:0005890//sodium:potassium-exchanging ATPase complex;GO:0005634//nucleus
14	CPIJ002271-RA	|conserved hypothetical protein|protein_coding|supercont3.30:1:1586389:1|gene:CPIJ002271	1390	31	15	1.133		GO:0040007//growth;GO:0015991//ATP hydrolysis coupled proton transport;GO:0006911//phagocytosis, engulfment;GO:0042777//plasma membrane ATP synthesis coupled proton transport;GO:0007286//spermatid development	GO:0008553//hydrogen-exporting ATPase activity, phosphorylative mechanism;GO:0046933//hydrogen ion transporting ATP synthase activity, rotational mechanism;GO:0005524//ATP binding	GO:0005875//microtubule associated complex;GO:0005811//lipid particle;GO:0000275//mitochondrial proton-transporting ATP synthase complex, catalytic core F(1);GO:0005886//plasma membrane
15	CPIJ012574-RA	|actin|protein_coding|supercont3.396:1:412597:1|gene:CPIJ012574	1378	25.8	1	1.261		GO:0014866//skeletal myofibril assembly	GO:0005524//ATP binding;GO:0005200//structural constituent of cytoskeleton	GO:0005884//actin filament;GO:0005737//cytoplasm
16	CPIJ019577-RA	|alpha-actinin|protein_coding|supercont3.1732:1:44526:1|gene:CPIJ019577	1229	29.8	12	1.113		GO:0007016//cytoskeletal anchoring at plasma membrane;GO:0045214//sarcomere organization;GO:0007629//flight behavior;GO:0051017//actin filament bundle assembly;GO:0031532//actin cytoskeleton reorganization	GO:0005509//calcium ion binding;GO:0051015//actin filament binding	GO:0005925//focal adhesion
17	CPIJ018021-RA	|calcium-transporting atpase sarcoplasmic/endoplasmic reticulum type|protein_coding|supercont3.1063:1:128700:1|gene:CPIJ018021	1121	22.4	1	1.163		GO:0006816//calcium ion transport;GO:0030322//stabilization of membrane potential;GO:0006754//ATP biosynthetic process;GO:0051282//regulation of sequestering of calcium ion;GO:0007274//neuromuscular synaptic transmission	GO:0005515//protein binding;GO:0046872//metal ion binding;GO:0005388//calcium-transporting ATPase activity;GO:0005524//ATP binding	GO:0016021//integral to membrane;GO:0033017//sarcoplasmic reticulum membrane;GO:0005635//nuclear envelope;GO:0005811//lipid particle
18	CPIJ018434-RA	|calcium-transporting atpase sarcoplasmic/endoplasmic reticulum type|protein_coding|supercont3.1262:1:107018:1|gene:CPIJ018434	1094	27.8	1	1.333	*	GO:0006754//ATP biosynthetic process;GO:0006816//calcium ion transport	GO:0046872//metal ion binding;GO:0005524//ATP binding	GO:0016021//integral to membrane;GO:0033017//sarcoplasmic reticulum membrane
19	CPIJ008830-RA	|pupal cuticle protein 78E, putative |protein_coding|supercont3.217:1:660596:1|gene:CPIJ008830	1058	23.9	3	0.933		-	-
20	CPIJ008366-RA	|mitochondrial malate dehydrogenase 2|protein_coding|supercont3.185:1:709732:1|gene:CPIJ008366	998	31.8	8	0.988		GO:0044262//cellular carbohydrate metabolic process;GO:0055114//oxidation-reduction process	GO:0000166//nucleotide binding;GO:0030060//L-malate dehydrogenase activity	-
21	CPIJ013364-RA	|tropomyosin invertebrate |protein_coding|supercont3.505:1:366470:1|gene:CPIJ013364	904	28.8	8	0.9		GO:0007507//heart development;GO:0010591//regulation of lamellipodium assembly;GO:0045451//pole plasm oskar mRNA localization;GO:0048813//dendrite morphogenesis;GO:0006936//muscle contraction	GO:0003779//actin binding	GO:0070865//investment cone;GO:0005862//muscle thin filament tropomyosin;GO:0031941//filamentous actin
22	CPIJ005597-RA	|conserved hypothetical protein|protein_coding|supercont3.95:1:956384:1|gene:CPIJ005597	828	15.1	4	0.914	*	GO:0006006//glucose metabolic process;GO:0055114//oxidation-reduction process	GO:0004365//glyceraldehyde-3-phosphate dehydrogenase (NAD+) (phosphorylating) activity;GO:0050661//NADP binding	-
23	CPIJ007204-RA	|apolipophorins precursor|protein_coding|supercont3.163:1:813728:1|gene:CPIJ007204	824	12.9	40	1.062		GO:0006869//lipid transport	-	-
24	CPIJ007772-RA	|ATP synthase alpha subunit vacuolar |protein_coding|supercont3.162:1:760981:1|gene:CPIJ007772	795	21.7	11	1.061		GO:0007446//imaginal disc growth;GO:0015991//ATP hydrolysis coupled proton transport;GO:0048388//endosomal lumen acidification;GO:0042777//plasma membrane ATP synthesis coupled proton transport	GO:0008553//hydrogen-exporting ATPase activity, phosphorylative mechanism;GO:0046933//hydrogen ion transporting ATP synthase activity, rotational mechanism;GO:0005524//ATP binding	GO:0000221//vacuolar proton-transporting V-type ATPase, V1 domain;GO:0005886//plasma membrane
25	CPIJ014790-RA	|spectrin alpha chain|protein_coding|supercont3.588:1:286638:1|gene:CPIJ014790	794	6.1	12	1.19		GO:0007026//negative regulation of microtubule depolymerization;GO:0008360//regulation of cell shape;GO:0030721//spectrosome organization;GO:0007417//central nervous system development;GO:0007009//plasma membrane organization;GO:0016337//cell-cell adhesion;GO:0008302//female germline ring canal formation, actin assembly;GO:0002168//instar larval development;GO:0035335//peptidyl-tyrosine dephospho…	GO:0004725//protein tyrosine phosphatase activity;GO:0005509//calcium ion binding;GO:0003779//actin binding;GO:0008017//microtubule binding;GO:0005516//calmodulin binding	GO:0031594//neuromuscular junction;GO:0016323//basolateral plasma membrane;GO:0008091//spectrin;GO:0005794//Golgi apparatus;GO:0045170//spectrosome;GO:0045169//fusome;GO:0005811//lipid particle
26	CPIJ007538-RA	|arginine kinase|protein_coding|supercont3.178:1:782279:1|gene:CPIJ007538	756	22.9	9	0.833	*	GO:0016310//phosphorylation	GO:0005524//ATP binding;GO:0004054//arginine kinase activity	-
27	CPIJ003260-RA	|tubulin beta chain |protein_coding|supercont3.41:1:1406373:1|gene:CPIJ003260	730	28	4	0.964		GO:0051298//centrosome duplication;GO:0051258//protein polymerization;GO:0006184//GTP catabolic process;GO:0007018//microtubule-based movement;GO:0016203//muscle attachment	GO:0003924//GTPase activity;GO:0005200//structural constituent of cytoskeleton;GO:0005525//GTP binding	GO:0045298//tubulin complex;GO:0005737//cytoplasm
28	CPIJ005524-RA	|acetyl-coa carboxylase |protein_coding|supercont3.93:1:966976:1|gene:CPIJ005524	695	8	13	0.949	*	GO:0007279//pole cell formation;GO:0035046//pronuclear migration;GO:0007143//female meiosis;GO:0007052//mitotic spindle organization;GO:0000902//cell morphogenesis;GO:0006633//fatty acid biosynthetic process;GO:0007067//mitosis;GO:0008104//protein localization;GO:0007344//pronuclear fusion	GO:0003989//acetyl-CoA carboxylase activity;GO:0004075//biotin carboxylase activity;GO:0046872//metal ion binding;GO:0008017//microtubule binding;GO:0005524//ATP binding	GO:0000235//astral microtubule;GO:0000242//pericentriolar material;GO:0005875//microtubule associated complex;GO:0005811//lipid particle;GO:0000922//spindle pole
29	CPIJ009033-RA	|arylphorin subunit C223 precursor|protein_coding|supercont3.216:1:636209:1|gene:CPIJ009033	672	16.1	10	1.134	*	-	-
30	CPIJ010868-RA	|NADH-ubiquinone oxidoreductase 75 kDa subunit|protein_coding|supercont3.294:1:498313:1|gene:CPIJ010868	656	16	8	1.008		GO:0042773//ATP synthesis coupled electron transport	GO:0009055//electron carrier activity;GO:0008137//NADH dehydrogenase (ubiquinone) activity	GO:0005747//mitochondrial respiratory chain complex I
30	CPIJ020122-RA	|NADH-ubiquinone oxidoreductase 75 kDa subunit|protein_coding|supercont3.2558:1:16568:1|gene:CPIJ020122	656	16	8
31	CPIJ001822-RA	|larval serum protein 2 precursor|protein_coding|supercont3.23:1:1659461:1|gene:CPIJ001822	635	13.4	8	0.913		-	-
32	CPIJ014605-RA	|glutamate dehydrogenase |protein_coding|supercont3.562:1:292020:1|gene:CPIJ014605	635	15.5	7	0.97		GO:0007629//flight behavior;GO:0046168//glycerol-3-phosphate catabolic process;GO:0006066//alcohol metabolic process;GO:0006127//glycerophosphate shuttle;GO:0046693//sperm storage;GO:0006006//glucose metabolic process;GO:0008364//pupal chitin-based cuticle development;GO:0009060//aerobic respiration;GO:0006116//NADH oxidation;GO:0006641//triglyceride metabolic process;GO:0019551//glutamate catabo…	GO:0050660//flavin adenine dinucleotide binding;GO:0051287//NAD binding;GO:0004352//glutamate dehydrogenase activity;GO:0004353//glutamate dehydrogenase [NAD(P)+] activity;GO:0004344//glucose dehydrogenase activity;GO:0004367//glycerol-3-phosphate dehydrogenase [NAD+] activity;GO:0008812//choline dehydrogenase activity;GO:0042803//protein homodimerization activity	GO:0005759//mitochondrial matrix;GO:0005576//extracellular region;GO:0031430//M band;GO:0030018//Z disc;GO:0005811//lipid particle
33	CPIJ013559-RA	|protein disulfide isomerase |protein_coding|supercont3.506:1:356339:1|gene:CPIJ013559	624	30	1	0.881	*	GO:0006457//protein folding;GO:0045454//cell redox homeostasis;GO:0006662//glycerol ether metabolic process	GO:0009055//electron carrier activity;GO:0003756//protein disulfide isomerase activity;GO:0015035//protein disulfide oxidoreductase activity	GO:0060187//cell pole;GO:0005788//endoplasmic reticulum lumen;GO:0045169//fusome;GO:0005811//lipid particle;GO:0005635//nuclear envelope;GO:0070732//spindle envelope;GO:0005791//rough endoplasmic reticulum;GO:0043025//neuronal cell body;GO:0048471//perinuclear region of cytoplasm
34	CPIJ002514-RA	|pyruvate carboxylase, mitochondrial precursor|protein_coding|supercont3.35:1:1518292:1|gene:CPIJ002514	616	17.3	16	1.135	*	GO:0006090//pyruvate metabolic process;GO:0006094//gluconeogenesis	GO:0004736//pyruvate carboxylase activity;GO:0046872//metal ion binding;GO:0005524//ATP binding;GO:0004075//biotin carboxylase activity	GO:0005759//mitochondrial matrix;GO:0005811//lipid particle
35	CPIJ000859-RA	|ATP-citrate synthase |protein_coding|supercont3.9:1:2056888:1|gene:CPIJ000859	615	10.9	9	0.833		GO:0044262//cellular carbohydrate metabolic process	GO:0003878//ATP citrate synthase activity;GO:0020037//heme binding;GO:0005524//ATP binding;GO:0004775//succinate-CoA ligase (ADP-forming) activity;GO:0048037//cofactor binding;GO:0019825//oxygen binding	-
36	CPIJ009743-RA	|troponin t, invertebrate |protein_coding|supercont3.252:1:573348:1|gene:CPIJ009743	584	22.2	9	0.936	*	-	-
37	CPIJ007338-RA	|conserved hypothetical protein|protein_coding|supercont3.157:1:793158:1|gene:CPIJ007338	580	8.8	8	1.005		GO:0006099//tricarboxylic acid cycle	GO:0030976//thiamine pyrophosphate binding	GO:0005875//microtubule associated complex;GO:0009353//mitochondrial oxoglutarate dehydrogenase complex
38	CPIJ005219-RA	|protein disulfide isomerase |protein_coding|supercont3.108:1:1001057:1|gene:CPIJ005219	571	30	1	1.113	*	GO:0006457//protein folding;GO:0045454//cell redox homeostasis;GO:0006662//glycerol ether metabolic process	GO:0009055//electron carrier activity;GO:0003756//protein disulfide isomerase activity;GO:0015035//protein disulfide oxidoreductase activity	GO:0060187//cell pole;GO:0005788//endoplasmic reticulum lumen;GO:0045169//fusome;GO:0005811//lipid particle;GO:0005635//nuclear envelope;GO:0070732//spindle envelope;GO:0005791//rough endoplasmic reticulum;GO:0043025//neuronal cell body;GO:0048471//perinuclear region of cytoplasm
39	CPIJ009329-RA	|conserved hypothetical protein|protein_coding|supercont3.242:1:599451:1|gene:CPIJ009329	566	36.7	6	0.938		-	-
40	CPIJ009571-RA	|fructose-bisphosphate aldolase |protein_coding|supercont3.240:1:587462:1|gene:CPIJ009571	563	21.5	6	1.021		GO:0043060//meiotic metaphase I plate congression;GO:0007094//mitotic cell cycle spindle assembly checkpoint;GO:0007498//mesoderm development;GO:0000705//achiasmate meiosis I;GO:0016321//female meiosis chromosome segregation;GO:0006096//glycolysis;GO:0006468//protein phosphorylation;GO:0001666//response to hypoxia;GO:0032837//distributive segregation;GO:0051322//anaphase;GO:0007100//mitotic centr…	GO:0004674//protein serine/threonine kinase activity;GO:0004332//fructose-bisphosphate aldolase activity;GO:0005524//ATP binding	GO:0031430//M band;GO:0030018//Z disc
41	CPIJ017383-RA	|tubulin alpha-1 chain|protein_coding|supercont3.997:1:160644:1|gene:CPIJ017383 >CPIJ019940-RA |tubulin alpha-1 chain|protein_coding|supercont3.2432:1:23302:1|gene:CPIJ019940	557	25.3	1	1.242	*	GO:0007052//mitotic spindle organization;GO:0007094//mitotic cell cycle spindle assembly checkpoint;GO:0006184//GTP catabolic process;GO:0051258//protein polymerization;GO:0019730//antimicrobial humoral response;GO:0055085//transmembrane transport;GO:0006200//ATP catabolic process;GO:0007018//microtubule-based movement	GO:0005525//GTP binding;GO:0042626//ATPase activity, coupled to transmembrane movement of substances;GO:0003924//GTPase activity;GO:0005524//ATP binding;GO:0005200//structural constituent of cytoskeleton	GO:0016021//integral to membrane;GO:0000235//astral microtubule;GO:0005813//centrosome
42	CPIJ016563-RA	|prophenoloxidase |protein_coding|supercont3.896:1:201621:1|gene:CPIJ016563	552	16.5	8	0.86		-	GO:0016491//oxidoreductase activity	-
43	CPIJ006724-RA	|tubulin alpha-1 chain|protein_coding|supercont3.156:1:851269:1|gene:CPIJ006724	550	25.3	1	---		GO:0007052//mitotic spindle organization;GO:0007094//mitotic cell cycle spindle assembly checkpoint;GO:0006184//GTP catabolic process;GO:0051258//protein polymerization;GO:0019730//antimicrobial humoral response;GO:0055085//transmembrane transport;GO:0006200//ATP catabolic process;GO:0007018//microtubule-based movement	GO:0005525//GTP binding;GO:0042626//ATPase activity, coupled to transmembrane movement of substances;GO:0003924//GTPase activity;GO:0005524//ATP binding;GO:0005200//structural constituent of cytoskeleton	GO:0016021//integral to membrane;GO:0000235//astral microtubule;GO:0005813//centrosome
44	CPIJ009303-RA	|elongation factor 1-alpha 1|protein_coding|supercont3.222:1:605989:1|gene:CPIJ009303	536	13.9	1	0.782	*	GO:0006414//translational elongation;GO:0006184//GTP catabolic process	GO:0003924//GTPase activity;GO:0005525//GTP binding	GO:0005737//cytoplasm
45	CPIJ002428-RA	|vacuolar ATP synthase subunit H|protein_coding|supercont3.32:1:1521851:1|gene:CPIJ002428	507	10.3	3	1.116		GO:0015991//ATP hydrolysis coupled proton transport;GO:0033227//dsRNA transport	GO:0008553//hydrogen-exporting ATPase activity, phosphorylative mechanism;GO:0046961//proton-transporting ATPase activity, rotational mechanism	GO:0000221//vacuolar proton-transporting V-type ATPase, V1 domain;GO:0005886//plasma membrane
46	CPIJ003550-RA	|78 kDa glucose-regulated protein precursor|protein_coding|supercont3.50:1:1344033:1|gene:CPIJ003550	496	22.5	9	0.948	*	GO:0006950//response to stress	-	-
47	CPIJ006167-RA	|succinate dehydrogenase flavoprotein subunit, mitochondrial precursor|protein_coding|supercont3.109:1:911842:1|gene:CPIJ006167	481	11	5	1.098	*	GO:0006099//tricarboxylic acid cycle;GO:0022900//electron transport chain	GO:0050660//flavin adenine dinucleotide binding;GO:0008177//succinate dehydrogenase (ubiquinone) activity	GO:0005749//mitochondrial respiratory chain complex II
48	CPIJ004776-RA	|glycogen phosphorylase |protein_coding|supercont3.75:1:1049898:1|gene:CPIJ004776	474	19.1	12	1.321		GO:0005980//glycogen catabolic process	GO:0008184//glycogen phosphorylase activity;GO:0030170//pyridoxal phosphate binding;GO:0042803//protein homodimerization activity	GO:0043234//protein complex
49	CPIJ004287-RA	|conserved hypothetical protein|protein_coding|supercont3.65:1:1116611:1|gene:CPIJ004287	470	38.1	6	0.583		-	GO:0008010//structural constituent of chitin-based larval cuticle	-
50	CPIJ008831-RA	|Pupal cuticle protein, putative |protein_coding|supercont3.217:1:660596:1|gene:CPIJ008831	469	27.7	2	0.801	*	-	-
51	CPIJ015038-RA	|NADH-ubiquinone oxidoreductase 39 kda subunit |protein_coding|supercont3.626:1:271100:1|gene:CPIJ015038	467	11.7	4	0.989		-	GO:0008137//NADH dehydrogenase (ubiquinone) activity;GO:0050662//coenzyme binding;GO:0000166//nucleotide binding	GO:0005747//mitochondrial respiratory chain complex I
52	CPIJ006067	|heat shock 70 kDa protein cognate 4|protein_coding|supercont3.208:1:649753:1|gene:CPIJ008915	466	16.9	4	1.036		GO:0016246//RNA interference;GO:0006457//protein folding;GO:0007269//neurotransmitter secretion;GO:0016192//vesicle-mediated transport;GO:0001700//embryonic development via the syncytial blastoderm;GO:0007413//axonal fasciculation;GO:0006950//response to stress;GO:0000398//nuclear mRNA splicing, via spliceosome	GO:0051087//chaperone binding;GO:0051082//unfolded protein binding;GO:0016887//ATPase activity;GO:0005524//ATP binding	GO:0071011//precatalytic spliceosome;GO:0071013//catalytic step 2 spliceosome;GO:0005875//microtubule associated complex;GO:0030018//Z disc;GO:0005811//lipid particle;GO:0005739//mitochondrion
53	CPIJ001833-RA	|cuticle protein, putative |protein_coding|supercont3.23:1:1659461:1|gene:CPIJ001833	464	43.3	1	0.37	*	-	-
54	CPIJ018632-RA	|glutathione-s-transferase theta, gst |protein_coding|supercont3.1224:1:96983:1|gene:CPIJ018632	457	20.4	3	1.16	*	-	-
55	CPIJ802015-RA	|chitotriosidase-1 precursor|protein_coding|supercont3.42:1:1498980:1|gene:CPIJ802015	457	15.9	5	0.88	*	GO:0007444//imaginal disc development;GO:0005975//carbohydrate metabolic process;GO:0006032//chitin catabolic process	GO:0043169//cation binding;GO:0008084//imaginal disc growth factor receptor binding	GO:0005576//extracellular region
56	CPIJ009280-RA	|phosphoglycerate kinase|protein_coding|supercont3.218:1:608239:1|gene:CPIJ009280	442	17.8	6	1.153	*	GO:0007268//synaptic transmission;GO:0016310//phosphorylation;GO:0006096//glycolysis;GO:0046716//muscle cell homeostasis	GO:0004618//phosphoglycerate kinase activity	GO:0031430//M band
57	CPIJ801555-RA	|catalase |protein_coding|supercont3.139:1:823831:1|gene:CPIJ801555	433	16.7	7	1.038		GO:0016339//calcium-dependent cell-cell adhesion;GO:0042744//hydrogen peroxide catabolic process;GO:0045676//regulation of R7 cell differentiation;GO:0042673//regulation of retinal cone cell fate specification;GO:0042676//compound eye cone cell fate commitment;GO:0008292//acetylcholine biosynthetic process;GO:0048813//dendrite morphogenesis;GO:0007517//muscle organ development;GO:0035206//regulat…	GO:0020037//heme binding;GO:0004096//catalase activity;GO:0046872//metal ion binding;GO:0003705//sequence-specific enhancer binding RNA polymerase II transcription factor activity;GO:0003677//DNA binding;GO:0004102//choline O-acetyltransferase activity	GO:0005777//peroxisome;GO:0005886//plasma membrane;GO:0005634//nucleus
58	CPIJ007783-RA	|arylphorin subunit alpha precursor|protein_coding|supercont3.162:1:760981:1|gene:CPIJ007783	429	13.4	8	1.104		-	-
59	CPIJ016430-RA	|pyruvate dehydrogenase|protein_coding|supercont3.760:1:209851:1|gene:CPIJ016430	423	22.1	6	0.979		GO:0006090//pyruvate metabolic process;GO:0031122//cytoplasmic microtubule organization	GO:0004739//pyruvate dehydrogenase (acetyl-transferring) activity	GO:0005875//microtubule associated complex;GO:0005811//lipid particle;GO:0005739//mitochondrion
60	CPIJ007448-RA	|conserved hypothetical protein|protein_coding|supercont3.166:1:789185:1|gene:CPIJ007448	423	19.1	4	0.621	*	-	-
61	CPIJ001132-RA	|elongation factor 2|protein_coding|supercont3.13:1:1876709:1|gene:CPIJ001132	418	12.3	11	1.026		GO:0006414//translational elongation;GO:0006184//GTP catabolic process	GO:0003746//translation elongation factor activity;GO:0003924//GTPase activity;GO:0005525//GTP binding	GO:0005829//cytosol;GO:0005875//microtubule associated complex;GO:0005811//lipid particle
62	CPIJ801571-RA	|protein l(2)37Cc|protein_coding|supercont3.139:1:823831:1|gene:CPIJ801571	409	29	6	1.077		GO:0071456//cellular response to hypoxia;GO:0002165//instar larval or pupal development	-	GO:0005811//lipid particle;GO:0005740//mitochondrial envelope;GO:0016020//membrane
62	CPIJ801575-RA	|protein l(2)37Cc|protein_coding|supercont3.139:1:823831:1|gene:CPIJ801575	409	29	6
63	CPIJ012335-RA	|ATP synthase delta chain, mitochondrial precursor|protein_coding|supercont3.375:1:418371:1|gene:CPIJ012335	406	31.1	4	0.932		GO:0042777//plasma membrane ATP synthesis coupled proton transport	GO:0046933//hydrogen ion transporting ATP synthase activity, rotational mechanism;GO:0005524//ATP binding;GO:0046961//proton-transporting ATPase activity, rotational mechanism	GO:0005886//plasma membrane
64	CPIJ010129-RA	|lamin |protein_coding|supercont3.251:1:542311:1|gene:CPIJ010129	401	13.2	7	1.119	*	-	GO:0005198//structural molecule activity	-
65	CPIJ008542-RA	|muscle lim protein |protein_coding|supercont3.200:1:691817:1|gene:CPIJ008542	401	4.5	2	0.928		-	-
66	CPIJ014296-RA	|troponin i |protein_coding|supercont3.549:1:321621:1|gene:CPIJ014296	399	24.5	5	0.977		-	-
67	CPIJ013361-RA	|tropomyosin-1|protein_coding|supercont3.505:1:366470:1|gene:CPIJ013361	394	21.1	5	0.887	*	GO:0007507//heart development	-	GO:0005862//muscle thin filament tropomyosin
68	CPIJ016326-RA	|conserved hypothetical protein|protein_coding|supercont3.749:1:214810:1|gene:CPIJ016326	394	39	4	0.714	*	-	-
69	CPIJ014779-RA	|conserved hypothetical protein|protein_coding|supercont3.588:1:286638:1|gene:CPIJ014779	390	17.5	5	0.91		GO:0007498//mesoderm development	GO:0008157//protein phosphatase 1 binding	-
70	CPIJ012918-RA	|conserved hypothetical protein|protein_coding|supercont3.430:1:387167:1|gene:CPIJ012918	385	25.5	5	1.044		GO:0055085//transmembrane transport	GO:0005215//transporter activity	GO:0016021//integral to membrane
71	CPIJ009755-RA	|serrate protein |protein_coding|supercont3.233:1:569176:1|gene:CPIJ009755	381	2.8	7	0.946		GO:0072347//response to anesthetic	-	GO:0005811//lipid particle
72	CPIJ801835-RB	|malate dehydrogenase |protein_coding|supercont3.32:1:1521851:1|gene:CPIJ801835 >CPIJ801835-RA |malate dehydrogenase |protein_coding|supercont3.32:1:1521851:1|gene:CPIJ801835	377	23.4	5	0.815	*	GO:0046331//lateral inhibition;GO:0006108//malate metabolic process;GO:0006099//tricarboxylic acid cycle	GO:0030060//L-malate dehydrogenase activity;GO:0000166//nucleotide binding	GO:0005811//lipid particle;GO:0005829//cytosol
73	CPIJ011589-RA	|40S ribosomal protein S8|protein_coding|supercont3.361:1:459748:1|gene:CPIJ011589	366	22.8	4	1.071		GO:0006412//translation	GO:0003735//structural constituent of ribosome	-
74	CPIJ011244-RA	|heat shock protein 83|protein_coding|supercont3.343:1:478573:1|gene:CPIJ011244	361	8.7	5	1.202		GO:0006950//response to stress	GO:0051082//unfolded protein binding;GO:0005524//ATP binding	GO:0005737//cytoplasm
74	CPIJ011246-RA	|heat shock protein 83|protein_coding|supercont3.343:1:478573:1|gene:CPIJ011246	361	8.7	5
74	CPIJ015075-RA	|heat shock protein 83|protein_coding|supercont3.628:1:270532:1|gene:CPIJ015075	361	8.6	5
75	CPIJ005941-RA	|ADP,ATP carrier protein 2|protein_coding|supercont3.104:1:930648:1|gene:CPIJ005941	361	22.1	4	1.211	*	GO:0008340//determination of adult lifespan;GO:0001508//regulation of action potential;GO:0015866//ADP transport;GO:0051124//synaptic growth at neuromuscular junction;GO:0051560//mitochondrial calcium ion homeostasis;GO:0009612//response to mechanical stimulus;GO:0040011//locomotion;GO:0048489//synaptic vesicle transport;GO:0051480//cytosolic calcium ion homeostasis;GO:0015867//ATP transport;GO:0…	GO:0005471//ATP:ADP antiporter activity	GO:0005743//mitochondrial inner membrane;GO:0016021//integral to membrane;GO:0005811//lipid particle
76	CPIJ009655-RA	|conserved hypothetical protein|protein_coding|supercont3.245:1:581432:1|gene:CPIJ009655	356	16	2	0.986		GO:0008340//determination of adult lifespan;GO:0006414//translational elongation;GO:0006184//GTP catabolic process	GO:0003746//translation elongation factor activity;GO:0003924//GTPase activity;GO:0005525//GTP binding	GO:0005875//microtubule associated complex;GO:0005853//eukaryotic translation elongation factor 1 complex;GO:0005811//lipid particle
77	CPIJ011923-RA	|conserved hypothetical protein|protein_coding|supercont3.356:1:442077:1|gene:CPIJ011923	354	19.3	2	0.709	*	-	-
78	CPIJ000375-RA	|glutaryl-CoA dehydrogenase, mitochondrial precursor|protein_coding|supercont3.4:1:2511003:1|gene:CPIJ000375	354	8.4	3	1.116	*	GO:0055114//oxidation-reduction process;GO:0006568//tryptophan metabolic process;GO:0046948//hydroxylysine catabolic process;GO:0006554//lysine catabolic process	GO:0004361//glutaryl-CoA dehydrogenase activity;GO:0043958//acryloyl-CoA reductase activity;GO:0050660//flavin adenine dinucleotide binding	GO:0005743//mitochondrial inner membrane;GO:0005759//mitochondrial matrix
79	CPIJ011898-RA	|inorganic pyrophosphatase |protein_coding|supercont3.353:1:442286:1|gene:CPIJ011898	353	14.6	3	1.047		GO:0042766//nucleosome mobilization;GO:0035076//ecdysone receptor-mediated signaling pathway;GO:0035206//regulation of hemocyte proliferation;GO:0006796//phosphate metabolic process;GO:0006351//transcription, DNA-dependent	GO:0000287//magnesium ion binding;GO:0004427//inorganic diphosphatase activity	GO:0005737//cytoplasm;GO:0016589//NURF complex
80	CPIJ008589-RA	|14-3-3 protein sigma, gamma, zeta, beta/alpha |protein_coding|supercont3.202:1:683084:1|gene:CPIJ008589	352	21.8	3	1.269	*	GO:0001751//compound eye photoreceptor cell differentiation;GO:0008103//oocyte microtubule cytoskeleton polarization;GO:0006457//protein folding;GO:0008355//olfactory learning;GO:0008283//cell proliferation;GO:0050821//protein stabilization;GO:0007059//chromosome segregation;GO:0045448//mitotic cell cycle, embryonic;GO:0006588//activation of tryptophan 5-monooxygenase activity;GO:0007294//germari…	GO:0046982//protein heterodimerization activity;GO:0019904//protein domain specific binding;GO:0008426//protein kinase C inhibitor activity;GO:0016483//tryptophan hydroxylase activator activity;GO:0042803//protein homodimerization activity	GO:0005737//cytoplasm;GO:0045172//germline ring canal;GO:0005875//microtubule associated complex;GO:0005634//nucleus
81	CPIJ008367-RA	|fatty acid synthase S-acetyltransferase|protein_coding|supercont3.185:1:709732:1|gene:CPIJ008367	351	4.1	8	1.206	*	GO:0009058//biosynthetic process;GO:0055114//oxidation-reduction process	GO:0016747//transferase activity, transferring acyl groups other than amino-acyl groups;GO:0016491//oxidoreductase activity;GO:0000166//nucleotide binding;GO:0008270//zinc ion binding	-
82	CPIJ005595-RA	|fatty acid synthase S-acetyltransferase|protein_coding|supercont3.95:1:956384:1|gene:CPIJ005595	346	4.5	9	1.086	*	GO:0009058//biosynthetic process;GO:0055114//oxidation-reduction process	GO:0004314//[acyl-carrier-protein] S-malonyltransferase activity;GO:0004319//enoyl-[acyl-carrier-protein] reductase (NADPH, B-specific) activity;GO:0004313//[acyl-carrier-protein] S-acetyltransferase activity;GO:0004320//oleoyl-[acyl-carrier-protein] hydrolase activity;GO:0004316//3-oxoacyl-[acyl-carrier-protein] reductase (NADPH) activity;GO:0004315//3-oxoacyl-[acyl-carrier-protein] synthase act…	GO:0005811//lipid particle
83	CPIJ801684-RA	|conserved hypothetical protein|protein_coding|supercont3.25:1:1668533:1|gene:CPIJ801684	344	8.2	10	0.809	*	GO:0006869//lipid transport	-	-
84	CPIJ008203-RA	|transketolase |protein_coding|supercont3.168:1:736072:1|gene:CPIJ008203	342	11.6	4	1.01		GO:0031935//regulation of chromatin silencing;GO:0031122//cytoplasmic microtubule organization	GO:0004802//transketolase activity	GO:0005811//lipid particle
85	CPIJ000337-RA	|isocitrate dehydrogenase cytoplasmic|protein_coding|supercont3.2:1:2744360:1|gene:CPIJ000337	341	19.1	5	0.9		GO:0006099//tricarboxylic acid cycle;GO:0006102//isocitrate metabolic process	GO:0051287//NAD binding;GO:0004449//isocitrate dehydrogenase (NAD+) activity;GO:0004450//isocitrate dehydrogenase (NADP+) activity;GO:0000287//magnesium ion binding	GO:0005875//microtubule associated complex;GO:0005739//mitochondrion;GO:0005811//lipid particle
86	CPIJ001235-RA	|Aut1|protein_coding|supercont3.15:1:1741670:1|gene:CPIJ001235	336	4.3	1	1.076	*	GO:0006914//autophagy	-	GO:0005737//cytoplasm
87	CPIJ801552-RA	|serine/arginine rich splicing factor |protein_coding|supercont3.139:1:823831:1|gene:CPIJ801552	332	6.5	1	0.809	*	-	GO:0000166//nucleotide binding	-
88	CPIJ006534-RA	|conserved hypothetical protein|protein_coding|supercont3.126:1:862390:1|gene:CPIJ006534	327	12.1	1	1.574	*	GO:0006950//response to stress	-	-
89	CPIJ008289-RA	|pyruvate kinase |protein_coding|supercont3.167:1:728313:1|gene:CPIJ008289	326	19.1	8	1.02		GO:0016310//phosphorylation;GO:0006096//glycolysis	GO:0030955//potassium ion binding;GO:0000287//magnesium ion binding	GO:0005811//lipid particle;GO:0005829//cytosol
90	CPIJ801662-RA	|trehalose-6-phosphate synthase |protein_coding|supercont3.229:1:593352:1|gene:CPIJ801662	326	8.7	6	1.772	*	GO:0005992//trehalose biosynthetic process	-	GO:0005811//lipid particle
91	CPIJ004291-RA	|cuticle protein, putative |protein_coding|supercont3.65:1:1116611:1|gene:CPIJ004291	324	9.9	1	0.776	*	-	-
91	CPIJ004293-RA	|cuticle protein, putative|protein_coding|supercont3.65:1:1116611:1|gene:CPIJ004293	324	11.5	1
92	CPIJ003263-RA	|tubulin beta chain |protein_coding|supercont3.41:1:1406373:1|gene:CPIJ003263	318	21.2	3	0.96		GO:0007507//heart development;GO:0006184//GTP catabolic process;GO:0051258//protein polymerization;GO:0030537//larval behavior;GO:0009416//response to light stimulus;GO:0007018//microtubule-based movement	GO:0005525//GTP binding;GO:0003924//GTPase activity;GO:0005200//structural constituent of cytoskeleton	GO:0045298//tubulin complex;GO:0005737//cytoplasm;GO:0005874//microtubule
93	CPIJ009984-RA	|methylmalonate-semialdehyde dehydrogenase, mitochondrial precursor|protein_coding|supercont3.263:1:550881:1|gene:CPIJ009984	312	11.3	4	1.079	*	GO:0019859//thymine metabolic process;GO:0006573//valine metabolic process;GO:0055114//oxidation-reduction process	GO:0000062//fatty-acyl-CoA binding;GO:0018478//malonate-semialdehyde dehydrogenase (acetylating) activity	GO:0005739//mitochondrion
94	CPIJ000056-RA	|larval serum protein 1 beta chain precursor|protein_coding|supercont3.1:1:3873040:1|gene:CPIJ000056	311	23.5	14	1.338	*	-	-
95	CPIJ000852-RA	|myosin-Id|protein_coding|supercont3.9:1:2056888:1|gene:CPIJ000852	306	8.5	1	0.91		-	GO:0003779//actin binding;GO:0005524//ATP binding;GO:0003774//motor activity	-
96	CPIJ017149-RA	|l(2) long form, putative|protein_coding|supercont3.895:1:170759:1|gene:CPIJ017149	301	6.9	8	1.247	*	-	GO:0003756//protein disulfide isomerase activity	GO:0005886//plasma membrane
97	CPIJ001836-RA	|cuticle protein, putative |protein_coding|supercont3.23:1:1659461:1|gene:CPIJ001836	298	26.5	3	0.57	*	-	-
98	CPIJ005681-RA	|phosphoglucomutase|protein_coding|supercont3.99:1:949261:1|gene:CPIJ005681	295	8.2	4	1.08		GO:0005978//glycogen biosynthetic process;GO:0046331//lateral inhibition	GO:0004619//phosphoglycerate mutase activity;GO:0000287//magnesium ion binding;GO:0004614//phosphoglucomutase activity	-
99	CPIJ008563-RA	|conserved hypothetical protein|protein_coding|supercont3.196:1:683670:1|gene:CPIJ008563	290	10.3	2	1.046		-	-
100	CPIJ008770-RA	|NADH:ubiquinone dehydrogenase, putative |protein_coding|supercont3.205:1:667856:1|gene:CPIJ008770	287	19.5	2	0.979		GO:0022900//electron transport chain	-	GO:0005747//mitochondrial respiratory chain complex I
101	CPIJ009607-RA	|malic enzyme |protein_coding|supercont3.227:1:584695:1|gene:CPIJ009607	287	12.1	7	1.136	*	GO:0006090//pyruvate metabolic process;GO:0006108//malate metabolic process;GO:0055114//oxidation-reduction process	GO:0051287//NAD binding;GO:0016619//malate dehydrogenase (oxaloacetate-decarboxylating) activity;GO:0004473//malate dehydrogenase (oxaloacetate-decarboxylating) (NADP+) activity	GO:0005739//mitochondrion
102	CPIJ003418-RA	|V-type ATP synthase beta chain|protein_coding|supercont3.49:1:1394590:1|gene:CPIJ003418	286	13.8	5	1.032		GO:0015991//ATP hydrolysis coupled proton transport;GO:0007035//vacuolar acidification;GO:0042777//plasma membrane ATP synthesis coupled proton transport	GO:0008553//hydrogen-exporting ATPase activity, phosphorylative mechanism;GO:0046933//hydrogen ion transporting ATP synthase activity, rotational mechanism;GO:0005524//ATP binding	GO:0005769//early endosome;GO:0005903//brush border;GO:0000221//vacuolar proton-transporting V-type ATPase, V1 domain;GO:0048471//perinuclear region of cytoplasm;GO:0005886//plasma membrane
103	CPIJ013698-RA	|allergen, putative |protein_coding|supercont3.492:1:349985:1|gene:CPIJ013698 >CPIJ018993-RA |allergen, putative |protein_coding|supercont3.1504:1:74855:1|gene:CPIJ018993	285	33.3	3	0.903		GO:0007616//long-term memory;GO:0006810//transport	GO:0005504//fatty acid binding;GO:0005215//transporter activity	-
104	CPIJ019840-RA	|actinin|protein_coding|supercont3.1954:1:29308:1|gene:CPIJ019840	283	21	2	1.077		-	GO:0005509//calcium ion binding	-
105	CPIJ004289-RA	|larval cuticle protein A3A|protein_coding|supercont3.65:1:1116611:1|gene:CPIJ004289	282	22.8	2	0.746	*	-	-
106	CPIJ016031-RA	|superoxide dismutase|protein_coding|supercont3.729:1:228914:1|gene:CPIJ016031	280	18.3	2	0.873	*	GO:0006801//superoxide metabolic process;GO:0055114//oxidation-reduction process	GO:0004784//superoxide dismutase activity	-
107	CPIJ011929-RA	|ubiquinol-cytochrome c reductase complex core protein|protein_coding|supercont3.356:1:442077:1|gene:CPIJ011929	278	11.6	4	1.193		GO:0006508//proteolysis	GO:0008270//zinc ion binding	-
108	CPIJ013917-RA	|esterase B1 precursor|protein_coding|supercont3.512:1:337884:1|gene:CPIJ013917	278	4.6	2	0.922	*	-	-
109	CPIJ007980-RA	|polyadenylate-binding protein 1|protein_coding|supercont3.186:1:747982:1|gene:CPIJ007980	276	11.1	6	1.025		-	GO:0003723//RNA binding	-
110	CPIJ004290-RA	|cuticle protein, putative |protein_coding|supercont3.65:1:1116611:1|gene:CPIJ004290	275	8.8	1	0.703	*	-	-
111	CPIJ801455-RA	|conserved hypothetical protein|protein_coding|supercont3.1208:1:102123:1|gene:CPIJ801455	274	30.5	2	0.693	*	-	-
112	CPIJ019692-RA	|alpha-amylase |protein_coding|supercont3.1770:1:39120:1|gene:CPIJ019692	273	8.8	4	1.059		-	GO:0043169//cation binding;GO:0003824//catalytic activity	-
113	CPIJ009878-RA	|phenoloxidase subunit 1|protein_coding|supercont3.269:1:558045:1|gene:CPIJ009878	270	6.2	3	1.03		-	GO:0016491//oxidoreductase activity	-
114	CPIJ010335-RA	|conserved hypothetical protein|protein_coding|supercont3.295:1:526422:1|gene:CPIJ010335 >CPIJ010336-RA |conserved hypothetical protein|protein_coding|supercont3.295:1:526422:1|gene:CPIJ010336	265	26.5	5	1.011		-	-
115	CPIJ015262-RA	|heterogeneous nuclear ribonucleoprotein 27C|protein_coding|supercont3.645:1:263885:1|gene:CPIJ015262	265	11.7	3	0.753		GO:0046331//lateral inhibition;GO:0048024//regulation of nuclear mRNA splicing, via spliceosome;GO:0007317//regulation of pole plasm oskar mRNA localization;GO:0045727//positive regulation of translation;GO:0007298//border follicle cell migration	GO:0005515//protein binding;GO:0003730//mRNA 3'-UTR binding;GO:0003697//single-stranded DNA binding	GO:0005654//nucleoplasm;GO:0005737//cytoplasm;GO:0005730//nucleolus;GO:0043234//protein complex;GO:0030529//ribonucleoprotein complex
116	CPIJ012054-RA	|LIM domain-binding protein, putative |protein_coding|supercont3.358:1:433214:1|gene:CPIJ012054	262	3.1	6	0.865	*	GO:0001952//regulation of cell-matrix adhesion	GO:0008270//zinc ion binding	GO:0015629//actin cytoskeleton
117	CPIJ016716-RA	|conserved hypothetical protein|protein_coding|supercont3.886:1:196595:1|gene:CPIJ016716	257	15.8	4	0.862	*	-	-
117	CPIJ018910-RA	|conserved hypothetical protein|protein_coding|supercont3.1444:1:80087:1|gene:CPIJ018910	257	15.8	4
118	CPIJ009506-RA	|hexamerin 2 beta |protein_coding|supercont3.235:1:591177:1|gene:CPIJ009506	256	14.3	9	0.305		-	-
119	CPIJ801487-RA	|protease m1 zinc metalloprotease |protein_coding|supercont3.12:1:1895535:1|gene:CPIJ801487	255	8	6	1.098	*	GO:0006508//proteolysis	GO:0008270//zinc ion binding	-
120	CPIJ013344-RA	|26S protease regulatory subunit 7|protein_coding|supercont3.444:1:367237:1|gene:CPIJ013344	255	10.4	3	1.123	*	GO:0016998//cell wall macromolecule catabolic process;GO:0006200//ATP catabolic process;GO:0006974//response to DNA damage stimulus	GO:0004175//endopeptidase activity;GO:0005524//ATP binding;GO:0016887//ATPase activity	GO:0005739//mitochondrion;GO:0008540//proteasome regulatory particle, base subcomplex;GO:0005634//nucleus
121	CPIJ001830-RA	|larval cuticle protein A3A|protein_coding|supercont3.23:1:1659461:1|gene:CPIJ001830	251	20.3	1	0.727		-	-
122	CPIJ011431-RA	|conserved hypothetical protein|protein_coding|supercont3.327:1:466283:1|gene:CPIJ011431	251	17.2	3	2.123	*	-	-
123	CPIJ015899-RA	|myosin heavy chain, nonmuscle or smooth muscle |protein_coding|supercont3.701:1:233155:1|gene:CPIJ015899	249	4.6	7	1.096		GO:0045200//establishment of neuroblast polarity;GO:0008258//head involution;GO:0007443//Malpighian tubule morphogenesis;GO:0007411//axon guidance;GO:0031036//myosin II filament assembly;GO:0007395//dorsal closure, spreading of leading edge cells;GO:0035317//imaginal disc-derived wing hair organization;GO:0070986//left/right axis specification;GO:0045214//sarcomere organization;GO:0046664//dorsal…	GO:0042623//ATPase activity, coupled;GO:0005524//ATP binding;GO:0003774//motor activity;GO:0032027//myosin light chain binding;GO:0003779//actin binding	GO:0016460//myosin II complex;GO:0005886//plasma membrane;GO:0045179//apical cortex;GO:0032154//cleavage furrow;GO:0016021//integral to membrane;GO:0030018//Z disc
124	CPIJ009316-RA	|hypothetical protein|protein_coding|supercont3.236:1:599816:1|gene:CPIJ009316	246	8.6	1	0.453	*	GO:0050980//detection of light stimulus involved in magnetoreception;GO:0042332//gravitaxis;GO:0045892//negative regulation of transcription, DNA-dependent;GO:0045475//locomotor rhythm;GO:0007060//male meiosis chromosome segregation;GO:0009588//UV-A, blue light phototransduction;GO:0009637//response to blue light;GO:0000060//protein import into nucleus, translocation;GO:0043153//entrainment of ci…	GO:0050660//flavin adenine dinucleotide binding;GO:0005515//protein binding;GO:0003913//DNA photolyase activity;GO:0008020//G-protein coupled photoreceptor activity;GO:0019887//protein kinase regulator activity;GO:0005214//structural constituent of chitin-based cuticle;GO:0005212//structural constituent of eye lens	GO:0005956//protein kinase CK2 complex;GO:0005641//nuclear envelope lumen;GO:0005737//cytoplasm
125	CPIJ801681-RA	|tep3 |protein_coding|supercont3.25:1:1668533:1|gene:CPIJ801681	244	3	3	0.88	*	GO:0010951//negative regulation of endopeptidase activity	GO:0004866//endopeptidase inhibitor activity	-
125	CPIJ801681-RH	|tep3 |protein_coding|supercont3.25:1:1668533:1|gene:CPIJ801681	244	3	3
125	CPIJ801681-RB	|tep3 |protein_coding|supercont3.25:1:1668533:1|gene:CPIJ801681	244	3	3
125	CPIJ801681-RF	|tep3 |protein_coding|supercont3.25:1:1668533:1|gene:CPIJ801681	244	3	3
125	CPIJ801681-RD	|tep3 |protein_coding|supercont3.25:1:1668533:1|gene:CPIJ801681	244	3	3
125	CPIJ801681-RE	|tep3 |protein_coding|supercont3.25:1:1668533:1|gene:CPIJ801681	244	3	3
125	CPIJ801681-RC	|tep3 |protein_coding|supercont3.25:1:1668533:1|gene:CPIJ801681	244	2.8	3
125	CPIJ801681-RJ	|tep3 |protein_coding|supercont3.25:1:1668533:1|gene:CPIJ801681	244	3	3
125	CPIJ801681-RI	|tep3 |protein_coding|supercont3.25:1:1668533:1|gene:CPIJ801681	244	3	3
125	CPIJ801681-RG	|tep3 |protein_coding|supercont3.25:1:1668533:1|gene:CPIJ801681	244	3	3
125	CPIJ801681-RK	|tep3 |protein_coding|supercont3.25:1:1668533:1|gene:CPIJ801681	244	3	3
126	CPIJ009825-RA	|leucyl aminopeptidase, putative |protein_coding|supercont3.253:1:563901:1|gene:CPIJ009825	242	6.6	2	1.017		GO:0006508//proteolysis	GO:0030145//manganese ion binding;GO:0008239//dipeptidyl-peptidase activity;GO:0008235//metalloexopeptidase activity;GO:0004177//aminopeptidase activity;GO:0008240//tripeptidyl-peptidase activity	-
127	CPIJ014283-RA	|heat shock protein 70 B2|protein_coding|supercont3.549:1:321621:1|gene:CPIJ014283	241	9.8	2	0.763		GO:0009408//response to heat	GO:0005524//ATP binding;GO:0051082//unfolded protein binding	GO:0005739//mitochondrion
128	CPIJ008987-RA	|nascent polypeptide associated complex alpha subunit|protein_coding|supercont3.212:1:644857:1|gene:CPIJ008987	240	30.7	4	0.979		GO:0007317//regulation of pole plasm oskar mRNA localization	GO:0005515//protein binding	GO:0005854//nascent polypeptide-associated complex
129	CPIJ006080-RA	|trypsin theta precursor|protein_coding|supercont3.106:1:928037:1|gene:CPIJ006080	240	14.4	2	2.546	*	GO:0006508//proteolysis	-	-
130	CPIJ013941-RA	|40S ribosomal protein S3 |protein_coding|supercont3.525:1:337268:1|gene:CPIJ013941	238	18	4	0.954		GO:0006412//translation;GO:0006919//activation of caspase activity;GO:0045738//negative regulation of DNA repair;GO:0032088//negative regulation of NF-kappaB transcription factor activity;GO:0006917//induction of apoptosis;GO:0009790//embryo development	GO:0003684//damaged DNA binding;GO:0019901//protein kinase binding;GO:0051059//NF-kappaB binding;GO:0004519//endonuclease activity;GO:0003735//structural constituent of ribosome;GO:0003906//DNA-(apurinic or apyrimidinic site) lyase activity;GO:0003729//mRNA binding	GO:0030425//dendrite;GO:0012505//endomembrane system;GO:0005634//nucleus;GO:0022627//cytosolic small ribosomal subunit
131	CPIJ006537-RA	|larval serum protein 1 beta chain precursor|protein_coding|supercont3.126:1:862390:1|gene:CPIJ006537	238	9.7	5	1.056		-	-
131	CPIJ006538-RA	|larval serum protein 1 beta chain precursor|protein_coding|supercont3.126:1:862390:1|gene:CPIJ006538	238	9.7	5
131	CPIJ018824-RA	|larval serum protein 1 beta chain precursor|protein_coding|supercont3.1322:1:85694:1|gene:CPIJ018824	238	9.7	5
132	CPIJ005573-RA	|dihydropyrimidine dehydrogenase |protein_coding|supercont3.114:1:957463:1|gene:CPIJ005573	236	9.4	4	1.042		GO:0006222//UMP biosynthetic process;GO:0006207//'de novo' pyrimidine base biosynthetic process	GO:0051536//iron-sulfur cluster binding;GO:0004158//dihydroorotate oxidase activity;GO:0009055//electron carrier activity;GO:0017113//dihydropyrimidine dehydrogenase (NADP+) activity;GO:0004159//dihydrouracil dehydrogenase (NAD+) activity;GO:0000166//nucleotide binding	GO:0005737//cytoplasm
133	CPIJ019868-RA	|heat shock 70 kDa protein 4|protein_coding|supercont3.2038:1:27984:1|gene:CPIJ019868	234	11.1	5	0.956		GO:0008152//metabolic process;GO:0006950//response to stress	-	-
134	CPIJ013170-RA	|maltase 1 precursor|protein_coding|supercont3.465:1:370880:1|gene:CPIJ013170	232	4.8	2	0.982		-	GO:0043169//cation binding;GO:0003824//catalytic activity	-
135	CPIJ000773-RA	|conserved hypothetical protein|protein_coding|supercont3.10:1:2129711:1|gene:CPIJ000773	232	12.3	3	1.239	*	GO:0006325//chromatin organization	-	GO:0035012//polytene chromosome, telomeric region;GO:0005701//polytene chromosome chromocenter;GO:0005704//polytene chromosome band
136	CPIJ013398-RA	|mitochondrial processing peptidase beta subunit, putative|protein_coding|supercont3.456:1:363005:1|gene:CPIJ013398	227	5.7	2	1.02		GO:0031122//cytoplasmic microtubule organization;GO:0006508//proteolysis;GO:0006122//mitochondrial electron transport, ubiquinol to cytochrome c;GO:0016485//protein processing	GO:0008121//ubiquinol-cytochrome-c reductase activity;GO:0008270//zinc ion binding;GO:0004222//metalloendopeptidase activity	GO:0005750//mitochondrial respiratory chain complex III;GO:0017087//mitochondrial processing peptidase complex;GO:0005811//lipid particle
137	CPIJ010683-RA	|transaldolase |protein_coding|supercont3.280:1:510693:1|gene:CPIJ010683	225	8.9	3	1.138	*	GO:0006098//pentose-phosphate shunt	GO:0004801//sedoheptulose-7-phosphate:D-glyceraldehyde-3-phosphate glyceronetransferase activity	-
138	CPIJ015586-RA	|conserved hypothetical protein|protein_coding|supercont3.667:1:250596:1|gene:CPIJ015586	224	17.7	3	1.622	*	-	-
139	CPIJ008889-RA	|60 kDa heat shock protein, mitochondrial precursor|protein_coding|supercont3.208:1:649753:1|gene:CPIJ008889	222	16.1	6	1.121	*	GO:0042026//protein refolding;GO:0006626//protein targeting to mitochondrion;GO:0006099//tricarboxylic acid cycle;GO:0006458//'de novo' protein folding;GO:0034605//cellular response to heat	GO:0051539//4 iron, 4 sulfur cluster binding;GO:0005524//ATP binding;GO:0003994//aconitate hydratase activity;GO:0051082//unfolded protein binding	GO:0005743//mitochondrial inner membrane;GO:0005759//mitochondrial matrix;GO:0005811//lipid particle
140	CPIJ017247-RA	|microsomal signal peptidase 18 kDa subunit|protein_coding|supercont3.938:1:166217:1|gene:CPIJ017247	219	16.8	2	0.933		GO:0006465//signal peptide processing;GO:0045116//protein neddylation;GO:0006508//proteolysis	GO:0008236//serine-type peptidase activity;GO:0016881//acid-amino acid ligase activity;GO:0005524//ATP binding	GO:0005787//signal peptidase complex;GO:0016021//integral to membrane
141	CPIJ002559-RA	|synapse-associated protein |protein_coding|supercont3.35:1:1518292:1|gene:CPIJ002559	218	5.4	2	0.828	*	GO:0008306//associative learning	-	GO:0045202//synapse
142	CPIJ013040-RA	|glycogen debranching enzyme|protein_coding|supercont3.447:1:379559:1|gene:CPIJ013040	218	5.2	3	1.166	*	GO:0005978//glycogen biosynthetic process	GO:0043169//cation binding;GO:0004134//4-alpha-glucanotransferase activity	-
143	CPIJ017010-RA	|vacuolar proton translocating ATPase 116 kDa subunit a isoform 1|protein_coding|supercont3.844:1:181694:1|gene:CPIJ017010	217	1.7	1	1.397	*	-	GO:0008553//hydrogen-exporting ATPase activity, phosphorylative mechanism	GO:0000220//vacuolar proton-transporting V-type ATPase, V0 domain;GO:0005886//plasma membrane
144	CPIJ011693-RA	|NADH-ubiquinone oxidoreductase 42 kda subunit|protein_coding|supercont3.328:1:453868:1|gene:CPIJ011693	216	11.9	4	1.284	*	GO:0006120//mitochondrial electron transport, NADH to ubiquinone;GO:0006139//nucleobase, nucleoside, nucleotide and nucleic acid metabolic process	GO:0016773//phosphotransferase activity, alcohol group as acceptor;GO:0005524//ATP binding	GO:0005747//mitochondrial respiratory chain complex I;GO:0005759//mitochondrial matrix;GO:0005811//lipid particle
145	CPIJ008639-RA	|past-1 |protein_coding|supercont3.198:1:672410:1|gene:CPIJ008639	216	10.3	4	1.22	*	GO:0006184//GTP catabolic process;GO:0007474//imaginal disc-derived wing vein specification;GO:0006897//endocytosis;GO:0048477//oogenesis;GO:0008587//imaginal disc-derived wing margin morphogenesis	GO:0005509//calcium ion binding;GO:0003924//GTPase activity;GO:0005525//GTP binding	-
146	CPIJ006032-RA	|coracle|protein_coding|supercont3.103:1:929727:1|gene:CPIJ006032	214	2	2	0.876	*	GO:0007163//establishment or maintenance of cell polarity;GO:0035321//maintenance of imaginal disc-derived wing hair orientation;GO:0007218//neuropeptide signaling pathway;GO:0008362//chitin-based embryonic cuticle biosynthetic process;GO:0007527//adult somatic muscle development;GO:0019991//septate junction assembly;GO:0006612//protein targeting to membrane;GO:0035151//regulation of tube size, o…	GO:0005198//structural molecule activity;GO:0005184//neuropeptide hormone activity;GO:0003779//actin binding	GO:0045170//spectrosome;GO:0045169//fusome;GO:0005856//cytoskeleton;GO:0005918//septate junction;GO:0019898//extrinsic to membrane
147	CPIJ002383-RA	|bifunctional purine biosynthesis protein PURH|protein_coding|supercont3.33:1:1540763:1|gene:CPIJ002383	213	8.6	4	1.126	*	GO:0042060//wound healing	GO:0004643//phosphoribosylaminoimidazolecarboxamide formyltransferase activity;GO:0003937//IMP cyclohydrolase activity	-
148	CPIJ006896-RA	|titin|protein_coding|supercont3.149:1:834579:1|gene:CPIJ006896	211	2.8	6	1.06		GO:0040011//locomotion;GO:0007498//mesoderm development;GO:0045214//sarcomere organization;GO:0035206//regulation of hemocyte proliferation;GO:0007520//myoblast fusion;GO:0016203//muscle attachment;GO:0007062//sister chromatid cohesion	GO:0003779//actin binding;GO:0008307//structural constituent of muscle	GO:0005875//microtubule associated complex;GO:0000794//condensed nuclear chromosome;GO:0030018//Z disc
149	CPIJ003304-RA	|isocitrate dehydrogenase|protein_coding|supercont3.47:1:1403514:1|gene:CPIJ003304	211	11.6	3	1.271	*	GO:0006099//tricarboxylic acid cycle;GO:0006102//isocitrate metabolic process	GO:0004450//isocitrate dehydrogenase (NADP+) activity;GO:0000287//magnesium ion binding	-
150	CPIJ009330-RA	|conserved hypothetical protein|protein_coding|supercont3.242:1:599451:1|gene:CPIJ009330	211	20.6	4	0.865		-	-
151	CPIJ000232-RA	|glycerol-3-phosphate dehydrogenase |protein_coding|supercont3.3:1:2758190:1|gene:CPIJ000232	210	17.8	5	1.245		GO:0046168//glycerol-3-phosphate catabolic process;GO:0006650//glycerophospholipid metabolic process;GO:0055114//oxidation-reduction process	GO:0051287//NAD binding;GO:0004367//glycerol-3-phosphate dehydrogenase [NAD+] activity;GO:0042803//protein homodimerization activity	GO:0009331//glycerol-3-phosphate dehydrogenase complex
152	CPIJ800149-RA	|cytochrome P450 12b1, mitochondrial precursor|protein_coding|supercont3.279:1:532762:1|gene:CPIJ800149	205	9.1	4	0.716	*	GO:0055114//oxidation-reduction process	GO:0016705//oxidoreductase activity, acting on paired donors, with incorporation or reduction of molecular oxygen;GO:0004497//monooxygenase activity;GO:0005506//iron ion binding;GO:0009055//electron carrier activity	-
153	CPIJ000742-RA	|eukaryotic translation initiation factor 3 subunit 8|protein_coding|supercont3.6:1:2194502:1|gene:CPIJ000742	201	3.3	2	1.104		GO:0006413//translational initiation	GO:0003743//translation initiation factor activity	GO:0005829//cytosol
154	CPIJ802308-RA	|dihydrolipoamide acetyltransferase component of pyruvate dehydrogenase |protein_coding|supercont3.780:1:199072:1|gene:CPIJ802308	201	8	3	1.038		GO:0006090//pyruvate metabolic process	GO:0004742//dihydrolipoyllysine-residue acetyltransferase activity	GO:0005811//lipid particle
155	CPIJ019448-RA	|elongation factor 1-alpha 2|protein_coding|supercont3.1586:1:54101:1|gene:CPIJ019448	201	4.5	1	2.569		GO:0006414//translational elongation	-	-
156	CPIJ802014-RA	|bacteria responsive protein 1; AgBR1 |protein_coding|supercont3.42:1:1498980:1|gene:CPIJ802014	200	10.7	3	0.795		GO:0005975//carbohydrate metabolic process;GO:0006036//cuticle chitin catabolic process	GO:0043169//cation binding;GO:0008061//chitin binding	GO:0005615//extracellular space
157	CPIJ008384-RA	|aspartate ammonia lyase |protein_coding|supercont3.185:1:709732:1|gene:CPIJ008384	200	11.6	4	1.125	*	GO:0006106//fumarate metabolic process;GO:0006099//tricarboxylic acid cycle	GO:0004333//fumarate hydratase activity	GO:0005739//mitochondrion
158	CPIJ018667-RA	|NADH dehydrogenase flavoprotein 2, mitochondrial precursor|protein_coding|supercont3.1270:1:95878:1|gene:CPIJ018667	199	20.7	4	0.758		GO:0006120//mitochondrial electron transport, NADH to ubiquinone	GO:0051537//2 iron, 2 sulfur cluster binding;GO:0008137//NADH dehydrogenase (ubiquinone) activity;GO:0046872//metal ion binding	GO:0005747//mitochondrial respiratory chain complex I
159	CPIJ002127-RA	|elastase-2B precursor|protein_coding|supercont3.21:1:1629438:1|gene:CPIJ002127	199	13.7	3	1.006		GO:0006508//proteolysis	-	-
160	CPIJ008688-RA	|conserved hypothetical protein|protein_coding|supercont3.198:1:672410:1|gene:CPIJ008688	198	6.1	4	0.906		-	-
161	CPIJ007376-RA	|calreticulin|protein_coding|supercont3.147:1:793019:1|gene:CPIJ007376	196	11.7	3	0.854	*	-	GO:0051082//unfolded protein binding;GO:0005509//calcium ion binding	GO:0005783//endoplasmic reticulum
162	CPIJ009187-RA	|ribonucleoprotein |protein_coding|supercont3.215:1:617025:1|gene:CPIJ009187	196	4.3	4	1.045		GO:0000398//nuclear mRNA splicing, via spliceosome	-	GO:0071011//precatalytic spliceosome
163	CPIJ012753-RA	|cysteine synthase |protein_coding|supercont3.417:1:400196:1|gene:CPIJ012753	195	7.2	3	0.892		GO:0019343//cysteine biosynthetic process via cystathionine;GO:0006535//cysteine biosynthetic process from serine;GO:0008340//determination of adult lifespan	GO:0030170//pyridoxal phosphate binding;GO:0004122//cystathionine beta-synthase activity	-
164	CPIJ006040-RA	|chaperonin |protein_coding|supercont3.106:1:928037:1|gene:CPIJ006040	194	8.5	4	1.122	*	GO:0006457//protein folding;GO:0022008//neurogenesis;GO:0031122//cytoplasmic microtubule organization;GO:0007052//mitotic spindle organization	GO:0042623//ATPase activity, coupled;GO:0005524//ATP binding;GO:0051082//unfolded protein binding	GO:0005832//chaperonin-containing T-complex
165	CPIJ003441-RA	|electron transfer flavoprotein subunit alpha, mitochondrial precursor|protein_coding|supercont3.49:1:1394590:1|gene:CPIJ003441	193	10.3	3	1.152	*	GO:0007443//Malpighian tubule morphogenesis;GO:0048567//ectodermal digestive tract morphogenesis;GO:0006119//oxidative phosphorylation;GO:0007424//open tracheal system development	GO:0009055//electron carrier activity;GO:0050660//flavin adenine dinucleotide binding	GO:0017133//mitochondrial electron transfer flavoprotein complex;GO:0005811//lipid particle
166	CPIJ011935-RA	|conserved hypothetical protein|protein_coding|supercont3.356:1:442077:1|gene:CPIJ011935	193	8.4	1	0.698	*	-	-
167	CPIJ009877-RA	|phenoloxidase subunit 1 precursor|protein_coding|supercont3.269:1:558045:1|gene:CPIJ009877	192	8.6	4	0.796		-	GO:0016491//oxidoreductase activity	-
168	CPIJ002859-RA	|isocitrate dehydrogenase|protein_coding|supercont3.37:1:1455656:1|gene:CPIJ002859	191	22.3	6	0.997		GO:0006099//tricarboxylic acid cycle	GO:0051287//NAD binding;GO:0000287//magnesium ion binding;GO:0004449//isocitrate dehydrogenase (NAD+) activity	GO:0005811//lipid particle;GO:0005759//mitochondrial matrix
169	CPIJ012406-RA	|histone cluster 1, putative|protein_coding|supercont3.392:1:416341:1|gene:CPIJ012406 >CPIJ012383-RA |histone H4, putative|protein_coding|supercont3.392:1:416341:1|gene:CPIJ012383 >CPIJ012436-RA |HIST1H4H|protein_coding|supercont3.392:1:416341:1|gen	190	28.2	3	1.236	*	-	-
169	CPIJ014768-RA	|histone 1, putative|protein_coding|supercont3.594:1:288476:1|gene:CPIJ014768	190	24.8	3
170	CPIJ003239-RA	|kakapo|protein_coding|supercont3.41:1:1406373:1|gene:CPIJ003239	189	0.5	3	1.185	*	GO:0016204//determination of muscle attachment site;GO:0007423//sensory organ development;GO:0007026//negative regulation of microtubule depolymerization;GO:0016319//mushroom body development;GO:0048813//dendrite morphogenesis;GO:0035147//branch fusion, open tracheal system;GO:0030716//oocyte fate determination;GO:0007050//cell cycle arrest;GO:0030036//actin cytoskeleton organization;GO:0007475//…	GO:0005509//calcium ion binding;GO:0003779//actin binding;GO:0008017//microtubule binding	GO:0030426//growth cone;GO:0000235//astral microtubule;GO:0045169//fusome;GO:0005912//adherens junction
171	CPIJ005086-RA	|glycogen synthase|protein_coding|supercont3.90:1:1016118:1|gene:CPIJ005086	189	8.1	4	1.073		-	GO:0004373//glycogen (starch) synthase activity	-
172	CPIJ801534-RA	|sodium/potassium-dependent atpase beta-2 subunit |protein_coding|supercont3.134:1:821072:1|gene:CPIJ801534	188	8.2	2	1.068		GO:0046034//ATP metabolic process;GO:0006813//potassium ion transport;GO:0019991//septate junction assembly;GO:0060857//establishment of glial blood-brain barrier;GO:0035158//regulation of tube diameter, open tracheal system;GO:0035159//regulation of tube length, open tracheal system	GO:0005391//sodium:potassium-exchanging ATPase activity	GO:0005890//sodium:potassium-exchanging ATPase complex;GO:0005918//septate junction
173	CPIJ008836-RA	|conserved hypothetical protein|protein_coding|supercont3.217:1:660596:1|gene:CPIJ008836	187	13.4	1	0.884		-	-
174	CPIJ009578-RA	|CRAL/TRIO domain-containing protein, putative|protein_coding|supercont3.240:1:587462:1|gene:CPIJ009578	186	15.6	4	1.493	*	GO:0006810//transport	GO:0008431//vitamin E binding;GO:0005215//transporter activity	-
175	CPIJ018056-RA	|clathrin light chain |protein_coding|supercont3.1083:1:127340:1|gene:CPIJ018056	185	7.1	1	0.747	*	GO:0016192//vesicle-mediated transport;GO:0006886//intracellular protein transport	GO:0005198//structural molecule activity	GO:0030132//clathrin coat of coated pit
176	CPIJ001710-RA	|conserved hypothetical protein|protein_coding|supercont3.19:1:1672525:1|gene:CPIJ001710	184	9.5	5	1.146	*	-	-
177	CPIJ009327-RA	|larval cuticle protein LCP-30 precursor|protein_coding|supercont3.242:1:599451:1|gene:CPIJ009327	184	5.8	1	1.34	*	-	-
178	CPIJ013085-RA	|sarcalumenin |protein_coding|supercont3.442:1:375954:1|gene:CPIJ013085	183	8.5	7	0.95	*	-	GO:0003924//GTPase activity;GO:0005525//GTP binding	-
179	CPIJ001563-RA	|ATP synthase gamma chain, mitochondrial precursor|protein_coding|supercont3.17:1:1689851:1|gene:CPIJ001563	182	10.8	2	1.086	*	GO:0015986//ATP synthesis coupled proton transport;GO:0006911//phagocytosis, engulfment	GO:0046933//hydrogen ion transporting ATP synthase activity, rotational mechanism;GO:0046961//proton-transporting ATPase activity, rotational mechanism	GO:0000275//mitochondrial proton-transporting ATP synthase complex, catalytic core F(1);GO:0005811//lipid particle
180	CPIJ006688-RA	|kinesin heavy chain subunit |protein_coding|supercont3.127:1:851360:1|gene:CPIJ006688	181	6.1	4	0.948		GO:0048741//skeletal muscle fiber development;GO:0008103//oocyte microtubule cytoskeleton polarization;GO:0007269//neurotransmitter secretion;GO:0048813//dendrite morphogenesis;GO:0040023//establishment of nucleus localization;GO:0007317//regulation of pole plasm oskar mRNA localization;GO:0006886//intracellular protein transport;GO:0007310//oocyte dorsal/ventral axis specification;GO:0019227//ne…	GO:0008574//plus-end-directed microtubule motor activity;GO:0008017//microtubule binding;GO:0005524//ATP binding	GO:0005874//microtubule;GO:0005871//kinesin complex;GO:0005739//mitochondrion
181	CPIJ000416-RA	|alpha-aminoadipic semialdehyde synthase, mitochondrial precursor|protein_coding|supercont3.4:1:2511003:1|gene:CPIJ000416	181	3.4	2	0.945		GO:0055114//oxidation-reduction process	GO:0000166//nucleotide binding	-
182	CPIJ016929-RA	|sarcosine dehydrogenase, mitochondrial precursor|protein_coding|supercont3.836:1:185033:1|gene:CPIJ016929	177	3.7	3	1.071		GO:0006546//glycine catabolic process;GO:0055114//oxidation-reduction process	GO:0008480//sarcosine dehydrogenase activity;GO:0004047//aminomethyltransferase activity	-
183	CPIJ017624-RA	|glyoxylase |protein_coding|supercont3.957:1:150251:1|gene:CPIJ017624	177	12.1	2	0.933		-	-
184	CPIJ007660-RA	|pyrroline-5-carboxylate dehydrogenase |protein_coding|supercont3.159:1:769064:1|gene:CPIJ007660	177	12.3	5	0.938		GO:0007005//mitochondrion organization;GO:0006561//proline biosynthetic process;GO:0055114//oxidation-reduction process	GO:0016620//oxidoreductase activity, acting on the aldehyde or oxo group of donors, NAD or NADP as acceptor	GO:0005759//mitochondrial matrix
185	CPIJ002067-RA	|vacuolar ATP synthase subunit C|protein_coding|supercont3.21:1:1629438:1|gene:CPIJ002067	175	11.4	5	1.296	*	GO:0007557//regulation of juvenile hormone biosynthetic process;GO:0015991//ATP hydrolysis coupled proton transport	-	GO:0000221//vacuolar proton-transporting V-type ATPase, V1 domain;GO:0005886//plasma membrane
186	CPIJ015554-RA	|ribosomal protein S28, putative |protein_coding|supercont3.680:1:252053:1|gene:CPIJ015554 >CPIJ015556-RA |40S ribosomal protein S28|protein_coding|supercont3.680:1:252053:1|gene:CPIJ015556	175	32.3	2	0.887	*	GO:0006412//translation	-	GO:0005811//lipid particle;GO:0022627//cytosolic small ribosomal subunit
187	CPIJ008489-RA	|conserved hypothetical protein|protein_coding|supercont3.192:1:703333:1|gene:CPIJ008489	174	7.2	2	1.179		-	-
188	CPIJ006166-RA	|deltamethrin resistance-associated NYD-GBE|protein_coding|supercont3.109:1:911842:1|gene:CPIJ006166	174	9.3	6	1.19		GO:0005978//glycogen biosynthetic process	GO:0043169//cation binding;GO:0003844//1,4-alpha-glucan branching enzyme activity	-
189	CPIJ017185-RA	|lysosomal aspartic protease precursor|protein_coding|supercont3.876:1:169822:1|gene:CPIJ017185	173	17.6	5	1.095		GO:0045476//nurse cell apoptosis;GO:0035071//salivary gland cell autophagic cell death;GO:0006508//proteolysis	GO:0004190//aspartic-type endopeptidase activity	GO:0005875//microtubule associated complex;GO:0005576//extracellular region
190	CPIJ009262-RA	|d-3-phosphoglycerate dehydrogenase |protein_coding|supercont3.218:1:608239:1|gene:CPIJ009262	172	4.2	1	1.274	*	GO:0006564//L-serine biosynthetic process;GO:0055114//oxidation-reduction process	GO:0004617//phosphoglycerate dehydrogenase activity	-
191	CPIJ017693-RA	|conserved hypothetical protein|protein_coding|supercont3.982:1:146836:1|gene:CPIJ017693	171	2.1	1	0.908		-	-
192	CPIJ014099-RA	|methylenetetrahydrofolate dehydrogenase |protein_coding|supercont3.540:1:329636:1|gene:CPIJ014099	171	4.7	3	1.059		GO:0006730//one-carbon metabolic process;GO:0055114//oxidation-reduction process	GO:0004488//methylenetetrahydrofolate dehydrogenase (NADP+) activity;GO:0004329//formate-tetrahydrofolate ligase activity;GO:0004477//methenyltetrahydrofolate cyclohydrolase activity;GO:0005524//ATP binding	GO:0005811//lipid particle
193	CPIJ018234-RA	|translocon-associated protein subunit alpha precursor|protein_coding|supercont3.1118:1:120036:1|gene:CPIJ018234	170	13.1	3	0.92		-	-	GO:0005783//endoplasmic reticulum;GO:0005811//lipid particle
194	CPIJ002359-RA	|myomesin|protein_coding|supercont3.33:1:1540763:1|gene:CPIJ002359	170	5	3	1.015		-	GO:0005524//ATP binding;GO:0004674//protein serine/threonine kinase activity	-
195	CPIJ005422-RA	|spectrin beta chain|protein_coding|supercont3.88:1:988024:1|gene:CPIJ005422	168	2.2	4	1.014		GO:0007026//negative regulation of microtubule depolymerization;GO:0030721//spectrosome organization;GO:0007009//plasma membrane organization;GO:0045478//fusome organization;GO:0042062//long-term strengthening of neuromuscular junction;GO:0007274//neuromuscular synaptic transmission;GO:0072499//photoreceptor cell axon guidance;GO:0048790//maintenance of presynaptic active zone structure	GO:0030506//ankyrin binding;GO:0005546//phosphatidylinositol-4,5-bisphosphate binding;GO:0008017//microtubule binding;GO:0051015//actin filament binding;GO:0005516//calmodulin binding;GO:0005200//structural constituent of cytoskeleton	GO:0031594//neuromuscular junction;GO:0008091//spectrin;GO:0045170//spectrosome;GO:0016328//lateral plasma membrane;GO:0045169//fusome;GO:0030424//axon;GO:0016327//apicolateral plasma membrane;GO:0005811//lipid particle
196	CPIJ012250-RA	|troponin C |protein_coding|supercont3.398:1:425501:1|gene:CPIJ012250	168	10.1	1	1.03		-	-
196	CPIJ016821-RA	|troponin C |protein_coding|supercont3.1005:1:190724:1|gene:CPIJ016821	168	9.3	1
197	CPIJ016715-RA	|conserved hypothetical protein|protein_coding|supercont3.886:1:196595:1|gene:CPIJ016715	168	7.2	2	0.714		-	-
198	CPIJ015209-RA	|3-hydroxyisobutyrate dehydrogenase |protein_coding|supercont3.640:1:265485:1|gene:CPIJ015209	167	12.7	3	0.869		GO:0006098//pentose-phosphate shunt;GO:0006573//valine metabolic process	GO:0051287//NAD binding;GO:0004616//phosphogluconate dehydrogenase (decarboxylating) activity	GO:0005739//mitochondrion;GO:0005811//lipid particle
199	CPIJ801665-RA	|calponin/transgelin |protein_coding|supercont3.259:1:585609:1|gene:CPIJ801665	167	28	3	0.823	*	GO:0035626//juvenile hormone mediated signaling pathway	GO:0070594//juvenile hormone response element binding;GO:0003779//actin binding	GO:0005865//striated muscle thin filament
200	CPIJ017479-RA	|conserved protein, putative|protein_coding|supercont3.944:1:157236:1|gene:CPIJ017479	167	36	2	1.337	*	-	-
201	CPIJ002384-RA	|endoplasmin precursor|protein_coding|supercont3.33:1:1540763:1|gene:CPIJ002384	165	8.4	6	0.91	*	GO:0006457//protein folding;GO:0007494//midgut development;GO:0006950//response to stress;GO:0061031//endodermal digestive tract morphogenesis	GO:0005524//ATP binding;GO:0051082//unfolded protein binding	GO:0005811//lipid particle
202	CPIJ016165-RA	|ubiquilin-1|protein_coding|supercont3.734:1:220881:1|gene:CPIJ016165	163	7.1	2	0.86		-	-
203	CPIJ003399-RA	|peroxiredoxins, prx-1, prx-2, prx-3 |protein_coding|supercont3.44:1:1402215:1|gene:CPIJ003399	163	18.9	3	1.274	*	GO:0042744//hydrogen peroxide catabolic process;GO:0045454//cell redox homeostasis;GO:0006974//response to DNA damage stimulus;GO:0055114//oxidation-reduction process	GO:0004602//glutathione peroxidase activity;GO:0008379//thioredoxin peroxidase activity	GO:0005829//cytosol
204	CPIJ014041-RA	|conserved hypothetical protein|protein_coding|supercont3.500:1:332101:1|gene:CPIJ014041	162	9.5	3	1.037		-	-
205	CPIJ004779-RA	|reticulon/nogo |protein_coding|supercont3.75:1:1049898:1|gene:CPIJ004779	161	3.2	1	0.964		-	-
206	CPIJ013259-RA	|myosin light chain 1, putative |protein_coding|supercont3.463:1:369715:1|gene:CPIJ013259	160	20.3	3	1.395	*	-	GO:0005509//calcium ion binding	-
207	CPIJ017320-RA	|integrin alpha-PS2 precursor|protein_coding|supercont3.920:1:162732:1|gene:CPIJ017320	159	3.6	3	0.871	*	GO:0007608//sensory perception of smell;GO:0007160//cell-matrix adhesion;GO:0048749//compound eye development;GO:0007494//midgut development;GO:0007411//axon guidance;GO:0061332//Malpighian tubule bud morphogenesis;GO:0030239//myofibril assembly;GO:0007435//salivary gland morphogenesis;GO:0007419//ventral cord development;GO:0007427//epithelial cell migration, open tracheal system;GO:0006342//chr…	GO:0004872//receptor activity;GO:0003705//sequence-specific enhancer binding RNA polymerase II transcription factor activity;GO:0050839//cell adhesion molecule binding;GO:0003682//chromatin binding;GO:0043565//sequence-specific DNA binding	GO:0043292//contractile fiber;GO:0005634//nucleus;GO:0008305//integrin complex
208	CPIJ801619-RA	|DEAD box ATP-dependent RNA helicase |protein_coding|supercont3.17:1:1689851:1|gene:CPIJ801619	159	11.6	4	1.216	*	GO:0006413//translational initiation;GO:0000022//mitotic spindle elongation;GO:0051297//centrosome organization;GO:0006974//response to DNA damage stimulus;GO:0007446//imaginal disc growth;GO:0000381//regulation of alternative nuclear mRNA splicing, via spliceosome;GO:0048132//female germ-line stem cell division;GO:0006268//DNA unwinding involved in replication;GO:0002168//instar larval developme…	GO:0003743//translation initiation factor activity;GO:0017116//single-stranded DNA-dependent ATP-dependent DNA helicase activity;GO:0000339//RNA cap binding;GO:0005524//ATP binding;GO:0003729//mRNA binding	GO:0016281//eukaryotic translation initiation factor 4F complex;GO:0005829//cytosol;GO:0005813//centrosome;GO:0005875//microtubule associated complex;GO:0005634//nucleus
209	CPIJ011934-RA	|succinyl-coa:3-ketoacid-coenzyme a transferase |protein_coding|supercont3.356:1:442077:1|gene:CPIJ011934	158	5.6	2	1.018		GO:0044255//cellular lipid metabolic process;GO:0046952//ketone body catabolic process	GO:0042803//protein homodimerization activity	GO:0005759//mitochondrial matrix
210	CPIJ000248-RA	|conserved hypothetical protein|protein_coding|supercont3.2:1:2744360:1|gene:CPIJ000248	158	11.8	3	0.777	*	GO:0006030//chitin metabolic process	GO:0008061//chitin binding	-
211	CPIJ004454-RA	|conserved hypothetical protein|protein_coding|supercont3.67:1:1097170:1|gene:CPIJ004454	157	9.7	6	0.908		GO:0009408//response to heat;GO:0055114//oxidation-reduction process	GO:0016887//ATPase activity;GO:0005524//ATP binding;GO:0051082//unfolded protein binding;GO:0032440//2-alkenal reductase activity	GO:0005875//microtubule associated complex;GO:0005811//lipid particle;GO:0005739//mitochondrion
212	CPIJ008687-RA	|conserved hypothetical protein|protein_coding|supercont3.198:1:672410:1|gene:CPIJ008687	157	25.3	5	0.933		-	-
213	CPIJ016323-RA	|cuticle protein CP14.6 precursor|protein_coding|supercont3.749:1:214810:1|gene:CPIJ016323	157	11.4	1	0.772	*	-	-
214	CPIJ011017-RA	|heat shock protein |protein_coding|supercont3.307:1:494598:1|gene:CPIJ011017	157	6.4	4	1.196	*	GO:0006950//response to stress	GO:0016887//ATPase activity;GO:0005524//ATP binding;GO:0051082//unfolded protein binding	GO:0005811//lipid particle;GO:0005739//mitochondrion
215	CPIJ009461-RA	|proline oxidase |protein_coding|supercont3.247:1:592649:1|gene:CPIJ009461	156	9.1	4	1.14	*	GO:0006537//glutamate biosynthetic process;GO:0007626//locomotory behavior;GO:0042331//phototaxis;GO:0006562//proline catabolic process	GO:0004657//proline dehydrogenase activity	GO:0005759//mitochondrial matrix
216	CPIJ002691-RA	|small nuclear ribonucleoprotein F|protein_coding|supercont3.36:1:1496554:1|gene:CPIJ002691	156	13.6	1	0.874	*	GO:0007052//mitotic spindle organization;GO:0000398//nuclear mRNA splicing, via spliceosome	-	GO:0030532//small nuclear ribonucleoprotein complex;GO:0071011//precatalytic spliceosome;GO:0071013//catalytic step 2 spliceosome
217	CPIJ016769-RA	|tropomodulin|protein_coding|supercont3.823:1:194809:1|gene:CPIJ016769	155	10.6	3	1.064		GO:0007010//cytoskeleton organization;GO:0007476//imaginal disc-derived wing morphogenesis	GO:0003779//actin binding;GO:0005523//tropomyosin binding	GO:0045169//fusome
218	CPIJ016318-RA	|larval cuticle protein 8.7|protein_coding|supercont3.749:1:214810:1|gene:CPIJ016318	155	21.9	2	1.201	*	-	-
219	CPIJ015785-RA	|transferrin precursor|protein_coding|supercont3.666:1:238701:1|gene:CPIJ015785	154	8.3	4	0.705	*	GO:0006826//iron ion transport	GO:0008199//ferric iron binding	GO:0005576//extracellular region
220	CPIJ002118-RA	|iron-responsive element-binding protein 1|protein_coding|supercont3.21:1:1629438:1|gene:CPIJ002118	153	3.6	2	1.414		GO:0006447//regulation of translational initiation by iron	GO:0005506//iron ion binding;GO:0051539//4 iron, 4 sulfur cluster binding;GO:0003994//aconitate hydratase activity	-
221	CPIJ006160-RA	|glutathione s-transferase |protein_coding|supercont3.109:1:911842:1|gene:CPIJ006160	152	11.3	2	1.551	*	GO:0006749//glutathione metabolic process;GO:0006979//response to oxidative stress	GO:0004364//glutathione transferase activity	-
222	CPIJ000967-RA	|voltage-dependent anion-selective channel|protein_coding|supercont3.11:1:2034973:1|gene:CPIJ000967	152	29.1	6	1.021		GO:0044070//regulation of anion transport;GO:0007291//sperm individualization;GO:0006839//mitochondrial transport;GO:0031101//fin regeneration;GO:0007602//phototransduction;GO:0030382//sperm mitochondrion organization	GO:0008308//voltage-gated anion channel activity	GO:0005875//microtubule associated complex;GO:0005741//mitochondrial outer membrane;GO:0016006//Nebenkern;GO:0005811//lipid particle
223	CPIJ018673-RA	|succinyl-CoA ligase subunit alpha|protein_coding|supercont3.1234:1:95657:1|gene:CPIJ018673	152	14.1	3	0.895	*	GO:0022008//neurogenesis;GO:0006099//tricarboxylic acid cycle	GO:0003878//ATP citrate synthase activity;GO:0004775//succinate-CoA ligase (ADP-forming) activity;GO:0000166//nucleotide binding;GO:0004776//succinate-CoA ligase (GDP-forming) activity;GO:0048037//cofactor binding	-
224	CPIJ016407-RA	|26S protease regulatory subunit 6A|protein_coding|supercont3.752:1:210220:1|gene:CPIJ016407	152	9.3	3	1.056		GO:0030163//protein catabolic process;GO:0009987//cellular process;GO:0006508//proteolysis	GO:0004175//endopeptidase activity;GO:0016887//ATPase activity;GO:0005524//ATP binding	GO:0008540//proteasome regulatory particle, base subcomplex
225	CPIJ012152-RA	|trypsin|protein_coding|supercont3.394:1:429063:1|gene:CPIJ012152	151	9.8	2	1.212	*	GO:0006508//proteolysis	-	-
226	CPIJ003826-RA	|serine proteases 1/2 precursor|protein_coding|supercont3.54:1:1264647:1|gene:CPIJ003826	149	6	1	3.594		GO:0006508//proteolysis	-	-
227	CPIJ014981-RA	|aminomethyltransferase, mitochondrial precursor|protein_coding|supercont3.695:1:275335:1|gene:CPIJ014981	148	6.1	2	1.174	*	GO:0032259//methylation	GO:0004047//aminomethyltransferase activity;GO:0008483//transaminase activity	GO:0005811//lipid particle;GO:0005960//glycine cleavage complex
228	CPIJ017828-RA	|predicted protein|protein_coding|supercont3.1040:1:138251:1|gene:CPIJ017828	147	8.5	2	0.732	*	-	-
229	CPIJ014454-RA	|l-lactate dehydrogenase |protein_coding|supercont3.570:1:307756:1|gene:CPIJ014454	147	12.1	3	1.023		GO:0044262//cellular carbohydrate metabolic process;GO:0006096//glycolysis;GO:0055114//oxidation-reduction process	GO:0004459//L-lactate dehydrogenase activity;GO:0000166//nucleotide binding	-
229	CPIJ016131-RA	|l-lactate dehydrogenase |protein_coding|supercont3.810:1:223306:1|gene:CPIJ016131	147	12.1	3
230	CPIJ008484-RA	|calponin/transgelin |protein_coding|supercont3.192:1:703333:1|gene:CPIJ008484	146	21.9	3	0.658	*	GO:0031032//actomyosin structure organization	-	-
231	CPIJ013377-RA	|sorbitol dehydrogenase|protein_coding|supercont3.454:1:365777:1|gene:CPIJ013377	146	10.9	3	0.938		GO:0055114//oxidation-reduction process	GO:0000166//nucleotide binding;GO:0008270//zinc ion binding	-
232	CPIJ801388-RA	|conserved hypothetical protein|protein_coding|supercont3.101:1:929925:1|gene:CPIJ801388	146	6.4	1	0.815	*	-	-
233	CPIJ003607-RA	|translationally controlled tumor protein |protein_coding|supercont3.50:1:1344033:1|gene:CPIJ003607	145	15.2	2	1.01		-	-
234	CPIJ007651-RA	|conserved hypothetical protein|protein_coding|supercont3.159:1:769064:1|gene:CPIJ007651	145	8.5	3	1.058	*	GO:0007476//imaginal disc-derived wing morphogenesis;GO:0006537//glutamate biosynthetic process;GO:0006531//aspartate metabolic process	GO:0080130//L-phenylalanine:2-oxoglutarate aminotransferase activity;GO:0030170//pyridoxal phosphate binding	GO:0005759//mitochondrial matrix
235	CPIJ019022-RA	|pupal cuticle protein precursor|protein_coding|supercont3.1427:1:73122:1|gene:CPIJ019022	144	8.2	1	0.748	*	-	-
236	CPIJ005033-RA	|nucleolar protein NHP2|protein_coding|supercont3.89:1:1020966:1|gene:CPIJ005033	144	6.5	1	1.259		GO:0031118//rRNA pseudouridine synthesis	GO:0030515//snoRNA binding;GO:0030559//rRNA pseudouridylation guide activity	GO:0005732//small nucleolar ribonucleoprotein complex
237	CPIJ000176-RA	|Inhibitor-2, putative |protein_coding|supercont3.3:1:2758190:1|gene:CPIJ000176	143	5	1	0.993		GO:0035308//negative regulation of protein dephosphorylation	GO:0004864//protein phosphatase inhibitor activity	GO:0000164//protein phosphatase type 1 complex
238	CPIJ016640-RA	|inositol monophosphatase|protein_coding|supercont3.791:1:199154:1|gene:CPIJ016640	143	5.8	1	1.264	*	GO:0046854//phosphatidylinositol phosphorylation	GO:0008934//inositol-1(or 4)-monophosphatase activity	-
239	CPIJ005916-RA	|alanyl-tRNA synthetase|protein_coding|supercont3.113:1:933776:1|gene:CPIJ005916	142	5.3	4	1.052		GO:0006419//alanyl-tRNA aminoacylation;GO:0006413//translational initiation	GO:0004813//alanine-tRNA ligase activity;GO:0005525//GTP binding;GO:0005524//ATP binding;GO:0003743//translation initiation factor activity	-
240	CPIJ006485-RA	|rho guanine dissociation factor |protein_coding|supercont3.129:1:873558:1|gene:CPIJ006485	142	8	1	0.853	*	-	GO:0005094//Rho GDP-dissociation inhibitor activity	-
241	CPIJ004571-RA	|nucleoside diphosphate kinase|protein_coding|supercont3.74:1:1094382:1|gene:CPIJ004571	142	21	3	1.223	*	GO:0034332//adherens junction organization;GO:0006241//CTP biosynthetic process;GO:0046777//protein autophosphorylation;GO:0006165//nucleoside diphosphate phosphorylation;GO:0018105//peptidyl-serine phosphorylation;GO:0007067//mitosis;GO:0035152//regulation of tube architecture, open tracheal system;GO:0006183//GTP biosynthetic process;GO:0006228//UTP biosynthetic process;GO:0007427//epithelial c…	GO:0004550//nucleoside diphosphate kinase activity;GO:0005525//GTP binding;GO:0008017//microtubule binding;GO:0005524//ATP binding	GO:0005737//cytoplasm;GO:0005874//microtubule;GO:0005875//microtubule associated complex
242	CPIJ005975-RA	|conserved hypothetical protein|protein_coding|supercont3.104:1:930648:1|gene:CPIJ005975	141	24.3	4	1.029		-	GO:0003924//GTPase activity;GO:0005509//calcium ion binding	-
243	CPIJ006077-RA	|trypsin theta precursor|protein_coding|supercont3.106:1:928037:1|gene:CPIJ006077	140	3.3	1	1.344	*	GO:0006508//proteolysis	-	-
244	CPIJ802013-RA	|imaginal disc growth factor |protein_coding|supercont3.42:1:1498980:1|gene:CPIJ802013	140	9.3	3	0.906	*	GO:0007444//imaginal disc development;GO:0005975//carbohydrate metabolic process;GO:0006032//chitin catabolic process	GO:0043169//cation binding;GO:0008084//imaginal disc growth factor receptor binding	GO:0005576//extracellular region
245	CPIJ002809-RA	|conserved hypothetical protein|protein_coding|supercont3.46:1:1455867:1|gene:CPIJ002809	140	9.6	2	0.776	*	GO:0046331//lateral inhibition;GO:0006497//protein lipidation	GO:0051087//chaperone binding;GO:0030544//Hsp70 protein binding	-
246	CPIJ020263-RA	|fatty acid oxidation complex subunit alpha|protein_coding|supercont3.2636:1:12966:1|gene:CPIJ020263	139	7.3	4	1.205		GO:0008340//determination of adult lifespan;GO:0042594//response to starvation;GO:0006635//fatty acid beta-oxidation	GO:0016508//long-chain-enoyl-CoA hydratase activity;GO:0003857//3-hydroxyacyl-CoA dehydrogenase activity;GO:0000166//nucleotide binding;GO:0050662//coenzyme binding;GO:0016509//long-chain-3-hydroxyacyl-CoA dehydrogenase activity;GO:0004300//enoyl-CoA hydratase activity	GO:0016507//fatty acid beta-oxidation multienzyme complex;GO:0005875//microtubule associated complex;GO:0005811//lipid particle
247	CPIJ002936-RA	|conserved hypothetical protein|protein_coding|supercont3.40:1:1445476:1|gene:CPIJ002936	139	2.3	2	1.254	*	-	-
248	CPIJ009239-RA	|lingerer|protein_coding|supercont3.237:1:610791:1|gene:CPIJ009239	138	1.9	2	0.704		GO:0060179//male mating behavior	-	GO:0005737//cytoplasm
249	CPIJ006123-RA	|prolylcarboxypeptidase, putative |protein_coding|supercont3.117:1:923633:1|gene:CPIJ006123	138	9.2	4	0.813		GO:0006508//proteolysis	GO:0008236//serine-type peptidase activity	-
250	CPIJ004417-RA	|4-hydroxyphenylpyruvate dioxygenase |protein_coding|supercont3.66:1:1106043:1|gene:CPIJ004417	137	10.6	3	1.087		GO:0055114//oxidation-reduction process;GO:0009072//aromatic amino acid family metabolic process	GO:0004462//lactoylglutathione lyase activity;GO:0003868//4-hydroxyphenylpyruvate dioxygenase activity	-
251	CPIJ004991-RA	|peptidyl-prolyl cis-trans isomerase|protein_coding|supercont3.81:1:1022835:1|gene:CPIJ004991	136	10.9	2	0.862		GO:0006457//protein folding;GO:0032504//multicellular organism reproduction;GO:0000413//protein peptidyl-prolyl isomerization	GO:0003755//peptidyl-prolyl cis-trans isomerase activity	GO:0005875//microtubule associated complex;GO:0005811//lipid particle
252	CPIJ011259-RA	|eukaryotic translation initiation factor |protein_coding|supercont3.322:1:476160:1|gene:CPIJ011259	136	6.7	2	1.074		GO:0001677//formation of translation initiation ternary complex;GO:0016199//axon midline choice point recognition	GO:0003743//translation initiation factor activity;GO:0000049//tRNA binding;GO:0005525//GTP binding	GO:0005829//cytosol;GO:0005850//eukaryotic translation initiation factor 2 complex;GO:0005875//microtubule associated complex
253	CPIJ014531-RA	|vigilin|protein_coding|supercont3.563:1:296396:1|gene:CPIJ014531	136	3	3	0.88		GO:0010628//positive regulation of gene expression;GO:0007307//eggshell chorion gene amplification;GO:0006357//regulation of transcription from RNA polymerase II promoter;GO:0045850//positive regulation of nurse cell apoptosis;GO:0008630//DNA damage response, signal transduction resulting in induction of apoptosis;GO:0007113//endomitotic cell cycle;GO:0045727//positive regulation of translation;G…	GO:0003730//mRNA 3'-UTR binding;GO:0019894//kinesin binding;GO:0000981//sequence-specific DNA binding RNA polymerase II transcription factor activity;GO:0003697//single-stranded DNA binding;GO:0008432//JUN kinase binding;GO:0008134//transcription factor binding;GO:0003696//satellite DNA binding	GO:0035189//Rb-E2F complex;GO:0005701//polytene chromosome chromocenter;GO:0000792//heterochromatin;GO:0005811//lipid particle;GO:0030529//ribonucleoprotein complex;GO:0031523//Myb complex
254	CPIJ012341-RA	|malic enzyme |protein_coding|supercont3.375:1:418371:1|gene:CPIJ012341	135	4	2	1.171		GO:0006108//malate metabolic process;GO:0055114//oxidation-reduction process	GO:0046872//metal ion binding;GO:0016619//malate dehydrogenase (oxaloacetate-decarboxylating) activity	-
255	CPIJ014889-RA	|pyruvate dehydrogenase |protein_coding|supercont3.574:1:280017:1|gene:CPIJ014889	134	8.1	2	0.947		GO:0006090//pyruvate metabolic process;GO:0006096//glycolysis;GO:0055114//oxidation-reduction process	GO:0004739//pyruvate dehydrogenase (acetyl-transferring) activity	GO:0005739//mitochondrion
256	CPIJ005742-RA	|plasma membrane calcium-transporting ATPase 2|protein_coding|supercont3.98:1:945522:1|gene:CPIJ005742	134	3.7	3	1.101	*	GO:0070588//calcium ion transmembrane transport;GO:0006874//cellular calcium ion homeostasis;GO:0006754//ATP biosynthetic process	GO:0046872//metal ion binding;GO:0005524//ATP binding	GO:0016021//integral to membrane;GO:0005886//plasma membrane
257	CPIJ015476-RA	|aspartyl-tRNA synthetase |protein_coding|supercont3.639:1:256089:1|gene:CPIJ015476	134	7.3	3	1.182	*	GO:0006421//asparaginyl-tRNA aminoacylation	GO:0003676//nucleic acid binding;GO:0004816//asparagine-tRNA ligase activity;GO:0005524//ATP binding	-
258	CPIJ008584-RA	|40S ribosomal protein S3a |protein_coding|supercont3.196:1:683670:1|gene:CPIJ008584	133	6.6	2	1.202	*	GO:0006412//translation	GO:0003735//structural constituent of ribosome	-
259	CPIJ016362-RA	|alpha-glucosidase precursor|protein_coding|supercont3.762:1:211790:1|gene:CPIJ016362	133	5.5	3	0.558	*	GO:0005975//carbohydrate metabolic process	GO:0043169//cation binding	-
260	CPIJ006194-RA	|conserved hypothetical protein|protein_coding|supercont3.118:1:908653:1|gene:CPIJ006194	133	14.9	2	0.965		GO:0016319//mushroom body development;GO:0007409//axonogenesis;GO:0006397//mRNA processing;GO:0042052//rhabdomere development;GO:0008585//female gonad development;GO:0030041//actin filament polymerization;GO:0001737//establishment of imaginal disc-derived wing hair orientation;GO:0000915//cytokinesis, actomyosin contractile ring assembly;GO:0010591//regulation of lamellipodium assembly;GO:0007298…	GO:0000166//nucleotide binding;GO:0003727//single-stranded RNA binding;GO:0003779//actin binding;GO:0003729//mRNA binding	GO:0005737//cytoplasm;GO:0005875//microtubule associated complex
261	CPIJ802434-RA	|conserved hypothetical protein|protein_coding|supercont3.92:1:973914:1|gene:CPIJ802434	131	1.1	1	0.955		GO:0033962//cytoplasmic mRNA processing body assembly;GO:0045451//pole plasm oskar mRNA localization	-	-
262	CPIJ001316-RA	|conserved hypothetical protein|protein_coding|supercont3.18:1:1726395:1|gene:CPIJ001316	131	6.1	3	1.111		GO:0006098//pentose-phosphate shunt	GO:0004616//phosphogluconate dehydrogenase (decarboxylating) activity	-
263	CPIJ801451-RA	|enolase|protein_coding|supercont3.11:1:2034973:1|gene:CPIJ801451	130	8.3	3	1.043		GO:0006096//glycolysis	GO:0004634//phosphopyruvate hydratase activity;GO:0000287//magnesium ion binding	GO:0000015//phosphopyruvate hydratase complex
264	CPIJ005600-RA	|alpha-N-acetylgalactosaminidase|protein_coding|supercont3.95:1:956384:1|gene:CPIJ005600	130	5.9	2	1.152		-	GO:0004553//hydrolase activity, hydrolyzing O-glycosyl compounds;GO:0043169//cation binding	-
265	CPIJ801858-RA	|anopheles stephensi ubiquitin|protein_coding|supercont3.32:1:1521851:1|gene:CPIJ801858	130	21.1	2	0.968	*	GO:0006464//protein modification process;GO:0006511//ubiquitin-dependent protein catabolic process;GO:0006412//translation	GO:0003735//structural constituent of ribosome	GO:0005811//lipid particle;GO:0022625//cytosolic large ribosomal subunit
265	CPIJ003589-RA	|conserved hypothetical protein|protein_coding|supercont3.50:1:1344033:1|gene:CPIJ003589	130	2.5	2
265	CPIJ013324-RA	|polyubiquitin|protein_coding|supercont3.448:1:367895:1|gene:CPIJ013324	130	5.1	2
265	CPIJ801948-RA	|ribosomal protein S27a|protein_coding|supercont3.39:1:1421877:1|gene:CPIJ801948	130	17.3	2
266	CPIJ003886-RA	|4-Hydroxybutyrate CoA-transferase, putative |protein_coding|supercont3.56:1:1226699:1|gene:CPIJ003886	129	5.9	3	1.113		GO:0022008//neurogenesis	GO:0008411//4-hydroxybutyrate CoA-transferase activity	GO:0005811//lipid particle
267	CPIJ007441-RA	|conserved hypothetical protein|protein_coding|supercont3.166:1:789185:1|gene:CPIJ007441	129	14.1	3	0.936		-	-
268	CPIJ801900-RA	|heterogeneous nuclear ribonucleoprotein |protein_coding|supercont3.340:1:461822:1|gene:CPIJ801900	129	3.8	1	0.866		-	GO:0000166//nucleotide binding	GO:0030529//ribonucleoprotein complex
269	CPIJ001681-RA	|filamin, putative |protein_coding|supercont3.19:1:1672525:1|gene:CPIJ001681	129	6.9	5	0.925		GO:0035204//negative regulation of lamellocyte differentiation;GO:0008355//olfactory learning;GO:0030708//germarium-derived female germ-line cyst encapsulation;GO:0008302//female germline ring canal formation, actin assembly;GO:0008045//motor axon guidance;GO:0007067//mitosis;GO:0008104//protein localization	GO:0003779//actin binding	GO:0035182//female germline ring canal outer rim;GO:0035183//female germline ring canal inner rim
270	CPIJ013385-RA	|conserved hypothetical protein|protein_coding|supercont3.454:1:365777:1|gene:CPIJ013385	129	16.5	2	1.074	*	GO:0007265//Ras protein signal transduction;GO:0048190//wing disc dorsal/ventral pattern formation;GO:0007280//pole cell migration;GO:0008103//oocyte microtubule cytoskeleton polarization;GO:0007095//mitotic cell cycle G2/M transition DNA damage checkpoint;GO:0009411//response to UV;GO:0007088//regulation of mitosis;GO:0045927//positive regulation of growth;GO:0046958//nonassociative learning;GO:…	GO:0046982//protein heterodimerization activity;GO:0019904//protein domain specific binding;GO:0008426//protein kinase C inhibitor activity	GO:0005737//cytoplasm;GO:0045172//germline ring canal;GO:0005694//chromosome;GO:0005875//microtubule associated complex;GO:0005634//nucleus
271	CPIJ802033-RA	|NADH dehydrogenase iron-sulfur protein 6, mitochondrial precursor|protein_coding|supercont3.510:1:326993:1|gene:CPIJ802033	128	10.6	1	0.972		-	-	GO:0005747//mitochondrial respiratory chain complex I
272	CPIJ018257-RA	|cAMP-dependent protein kinase catalytic subunit|protein_coding|supercont3.1110:1:118374:1|gene:CPIJ018257	128	4.8	1	1.264	*	GO:0007615//anesthesia-resistant memory;GO:0045187//regulation of circadian sleep/wake cycle, sleep;GO:0019933//cAMP-mediated signaling;GO:0008103//oocyte microtubule cytoskeleton polarization;GO:0048149//behavioral response to ethanol;GO:0008355//olfactory learning;GO:0007317//regulation of pole plasm oskar mRNA localization;GO:0045475//locomotor rhythm;GO:0006468//protein phosphorylation;GO:004…	GO:0005515//protein binding;GO:0005524//ATP binding;GO:0004691//cAMP-dependent protein kinase activity	GO:0005952//cAMP-dependent protein kinase complex;GO:0005886//plasma membrane
273	CPIJ013503-RA	|NADH dehydrogenase iron-sulfur protein 3, mitochondrial precursor|protein_coding|supercont3.469:1:358968:1|gene:CPIJ013503	128	7.7	3	1.278	*	GO:0019684//photosynthesis, light reaction;GO:0055114//oxidation-reduction process	GO:0008137//NADH dehydrogenase (ubiquinone) activity	GO:0005747//mitochondrial respiratory chain complex I
274	CPIJ009198-RA	|conserved hypothetical protein|protein_coding|supercont3.221:1:613234:1|gene:CPIJ009198	128	27.3	3	0.595	*	GO:0006457//protein folding;GO:0002121//inter-male aggressive behavior;GO:0046716//muscle cell homeostasis	GO:0005528//FK506 binding;GO:0003677//DNA binding;GO:0005509//calcium ion binding;GO:0003755//peptidyl-prolyl cis-trans isomerase activity	-
275	CPIJ012466-RA	|pupal cuticle protein 78E, putative |protein_coding|supercont3.392:1:416341:1|gene:CPIJ012466	127	6	1	0.635	*	-	-
276	CPIJ007788-RA	|bleomycin hydrolase |protein_coding|supercont3.162:1:760981:1|gene:CPIJ007788	127	3.2	1	1.134		GO:0006508//proteolysis	-	-
277	CPIJ007065-RA	|adenylate kinase isoenzyme |protein_coding|supercont3.139:1:823831:1|gene:CPIJ007065	127	11.6	2	1.219	*	GO:0008586//imaginal disc-derived wing vein morphogenesis;GO:0042332//gravitaxis;GO:0045887//positive regulation of synaptic growth at neuromuscular junction;GO:0030178//negative regulation of Wnt receptor signaling pathway;GO:0006468//protein phosphorylation;GO:0007474//imaginal disc-derived wing vein specification;GO:0009165//nucleotide biosynthetic process;GO:0016318//ommatidial rotation	GO:0004849//uridine kinase activity;GO:0004707//MAP kinase activity;GO:0005524//ATP binding;GO:0004017//adenylate kinase activity	GO:0005737//cytoplasm
278	CPIJ010421-RA	|60S ribosomal protein L24|protein_coding|supercont3.291:1:522821:1|gene:CPIJ010421	127	11.6	1	0.874	*	-	-
278	CPIJ019465-RA	|60S ribosomal protein L24 |protein_coding|supercont3.1631:1:53747:1|gene:CPIJ019465	127	8.5	1
279	CPIJ004559-RA	|spermatogenesis associated factor |protein_coding|supercont3.74:1:1094382:1|gene:CPIJ004559	127	12.7	7	0.805	*	GO:0008103//oocyte microtubule cytoskeleton polarization;GO:0042052//rhabdomere development;GO:0007317//regulation of pole plasm oskar mRNA localization;GO:0007029//endoplasmic reticulum organization;GO:0007030//Golgi organization;GO:0032436//positive regulation of proteasomal ubiquitin-dependent protein catabolic process;GO:0016320//endoplasmic reticulum membrane fusion;GO:0008104//protein local…	GO:0016887//ATPase activity;GO:0005524//ATP binding	GO:0045169//fusome;GO:0000502//proteasome complex;GO:0005875//microtubule associated complex;GO:0005783//endoplasmic reticulum;GO:0005811//lipid particle
280	CPIJ001438-RA	|conserved hypothetical protein|protein_coding|supercont3.16:1:1714981:1|gene:CPIJ001438	126	18.8	1	0.839	*	-	-
281	CPIJ009638-RA	|enolase-phosphatase e-1 |protein_coding|supercont3.227:1:584695:1|gene:CPIJ009638	126	3.3	2	0.771		-	GO:0008967//phosphoglycolate phosphatase activity;GO:0043874//acireductone synthase activity;GO:0043716//2-hydroxy-3-keto-5-methylthiopentenyl-1-phosphate phosphatase activity;GO:0000287//magnesium ion binding;GO:0043715//2,3-diketo-5-methylthiopentyl-1-phosphate enolase activity	GO:0005737//cytoplasm;GO:0005634//nucleus
282	CPIJ001560-RA	|calcium-binding protein, putative |protein_coding|supercont3.17:1:1689851:1|gene:CPIJ001560	125	16.8	3	1.356		-	GO:0005509//calcium ion binding	-
283	CPIJ008314-RA	|sideroflexin 1,2,3 |protein_coding|supercont3.167:1:728313:1|gene:CPIJ008314	125	4	1	1.222	*	GO:0006812//cation transport;GO:0055085//transmembrane transport	GO:0008324//cation transmembrane transporter activity	GO:0016020//membrane
284	CPIJ012035-RA	|conserved hypothetical protein|protein_coding|supercont3.367:1:435185:1|gene:CPIJ012035	125	2.6	1	0.826	*	GO:0006508//proteolysis	-	-
285	CPIJ003494-RA	|fatty acid synthase S-acetyltransferase|protein_coding|supercont3.48:1:1370114:1|gene:CPIJ003494	125	0.7	1	1.152		GO:0009058//biosynthetic process;GO:0055114//oxidation-reduction process	GO:0016297//acyl-[acyl-carrier-protein] hydrolase activity;GO:0008270//zinc ion binding;GO:0000166//nucleotide binding	-
286	CPIJ000407-RA	|tubulin beta-4 chain|protein_coding|supercont3.4:1:2511003:1|gene:CPIJ000407	125	10.6	1	1.145		GO:0051258//protein polymerization;GO:0006184//GTP catabolic process;GO:0007018//microtubule-based movement	GO:0003924//GTPase activity;GO:0005198//structural molecule activity;GO:0005525//GTP binding	GO:0005737//cytoplasm
287	CPIJ004708-RA	|conserved hypothetical protein|protein_coding|supercont3.85:1:1054414:1|gene:CPIJ004708	124	1.8	1	1.015		GO:0035556//intracellular signal transduction	-	GO:0005622//intracellular
288	CPIJ006690-RA	|integrin beta-PS precursor|protein_coding|supercont3.127:1:851360:1|gene:CPIJ006690	124	1.7	1	1.256	*	GO:0007411//axon guidance;GO:0008340//determination of adult lifespan;GO:0035160//maintenance of epithelial integrity, open tracheal system;GO:0016339//calcium-dependent cell-cell adhesion;GO:0008360//regulation of cell shape;GO:0007417//central nervous system development;GO:0007426//tracheal outgrowth, open tracheal system;GO:0007157//heterophilic cell-cell adhesion;GO:0007494//midgut developmen…	GO:0050839//cell adhesion molecule binding;GO:0005102//receptor binding;GO:0004872//receptor activity	GO:0031252//cell leading edge;GO:0008305//integrin complex
289	CPIJ001423-RA	|ubiquitin-activating enzyme E1 |protein_coding|supercont3.16:1:1714981:1|gene:CPIJ001423	124	4.9	5	1.13		GO:0046578//regulation of Ras protein signal transduction;GO:0016319//mushroom body development;GO:0016567//protein ubiquitination;GO:0019915//lipid storage;GO:0043067//regulation of programmed cell death;GO:0016322//neuron remodeling;GO:0008283//cell proliferation	GO:0004842//ubiquitin-protein ligase activity;GO:0005524//ATP binding;GO:0004839//ubiquitin activating enzyme activity	GO:0030425//dendrite
290	CPIJ007545-RA	|1,2-dihydroxy-3-keto-5-methylthiopentene dioxygenase|protein_coding|supercont3.178:1:782279:1|gene:CPIJ007545	124	15.3	2	1.081		GO:0055114//oxidation-reduction process	-	GO:0005634//nucleus
290	CPIJ019272-RA	|1,2-dihydroxy-3-keto-5-methylthiopentene dioxygenase|protein_coding|supercont3.1950:1:62763:1|gene:CPIJ019272	124	15.3	2
291	CPIJ004713-RA	|mitochondrial ATP synthase F chain|protein_coding|supercont3.85:1:1054414:1|gene:CPIJ004713	124	20.6	2	1.237	*	GO:0046331//lateral inhibition;GO:0015992//proton transport	-	GO:0000276//mitochondrial proton-transporting ATP synthase complex, coupling factor F(o);GO:0005811//lipid particle
292	CPIJ800196-RA	|cytochrome P450 |protein_coding|supercont3.104:1:930648:1|gene:CPIJ800196	124	7.4	3	1.974	*	GO:0055114//oxidation-reduction process	GO:0016705//oxidoreductase activity, acting on paired donors, with incorporation or reduction of molecular oxygen;GO:0004497//monooxygenase activity;GO:0005506//iron ion binding;GO:0009055//electron carrier activity	-
293	CPIJ006326-RA	|dihydrolipoamide branched chain transacylase E2|protein_coding|supercont3.120:1:896635:1|gene:CPIJ006326	123	3.3	1	1.038		GO:0006099//tricarboxylic acid cycle;GO:0006911//phagocytosis, engulfment;GO:0046949//fatty-acyl-CoA biosynthetic process	GO:0004147//dihydrolipoamide branched chain acyltransferase activity;GO:0043754//dihydrolipoyllysine-residue (2-methylpropanoyl)transferase activity;GO:0048037//cofactor binding	GO:0043232//intracellular non-membrane-bounded organelle
294	CPIJ006877-RA	|dcapl |protein_coding|supercont3.149:1:834579:1|gene:CPIJ006877	123	3.7	2	0.906	*	GO:0042052//rhabdomere development;GO:0002168//instar larval development;GO:0000070//mitotic sister chromatid segregation;GO:0048190//wing disc dorsal/ventral pattern formation;GO:0008103//oocyte microtubule cytoskeleton polarization;GO:0016246//RNA interference;GO:0008016//regulation of heart contraction;GO:0042045//epithelial fluid transport;GO:0006812//cation transport;GO:0007062//sister chrom…	GO:0017166//vinculin binding;GO:0008179//adenylate cyclase binding;GO:0004004//ATP-dependent RNA helicase activity;GO:0005184//neuropeptide hormone activity;GO:0003676//nucleic acid binding;GO:0005524//ATP binding;GO:0008613//diuretic hormone activity;GO:0016084//myostimulatory hormone activity;GO:0005509//calcium ion binding;GO:0003779//actin binding	GO:0005925//focal adhesion;GO:0005791//rough endoplasmic reticulum;GO:0043186//P granule;GO:0008278//cohesin complex;GO:0030424//axon;GO:0005811//lipid particle;GO:0005739//mitochondrion;GO:0005875//microtubule associated complex;GO:0016028//rhabdomere;GO:0016442//RNA-induced silencing complex;GO:0005634//nucleus;GO:0043025//neuronal cell body;GO:0005576//extracellular region
294	CPIJ017930-RA	|dcapl |protein_coding|supercont3.1171:1:133845:1|gene:CPIJ017930	123	7	2
295	CPIJ000114-RA	|lactotransferrin precursor|protein_coding|supercont3.1:1:3873040:1|gene:CPIJ000114	122	1.7	1	0.95	*	GO:0006879//cellular iron ion homeostasis;GO:0019991//septate junction assembly;GO:0006826//iron ion transport	GO:0005381//iron ion transmembrane transporter activity	GO:0005918//septate junction;GO:0005769//early endosome;GO:0055037//recycling endosome;GO:0046658//anchored to plasma membrane;GO:0005576//extracellular region
296	CPIJ802440-RA	|cuticle protein CP14.6 precursor|protein_coding|supercont3.977:1:161744:1|gene:CPIJ802440	122	11.5	1	1.774	*	-	-
297	CPIJ003841-RA	|methylcrotonoyl-CoA carboxylase alpha chain, mitochondrial precursor|protein_coding|supercont3.54:1:1264647:1|gene:CPIJ003841	122	2.3	1	1.028		GO:0006551//leucine metabolic process	GO:0004485//methylcrotonoyl-CoA carboxylase activity;GO:0005524//ATP binding;GO:0004075//biotin carboxylase activity	GO:0005759//mitochondrial matrix
298	CPIJ015122-RA	|sterol carrier protein-2, putative |protein_coding|supercont3.590:1:269552:1|gene:CPIJ015122 >CPIJ015123-RA |sterol carrier protein-2, putative |protein_coding|supercont3.590:1:269552:1|gene:CPIJ015123	122	20	2	0.81		-	-
299	CPIJ014540-RA	|ribosomal protein L19|protein_coding|supercont3.563:1:296396:1|gene:CPIJ014540	122	14.7	2	1.063		GO:0051298//centrosome duplication;GO:0006412//translation	GO:0003735//structural constituent of ribosome	GO:0022625//cytosolic large ribosomal subunit
300	CPIJ014719-RA	|alaserpin precursor|protein_coding|supercont3.585:1:289312:1|gene:CPIJ014719	121	5	1	1.178		GO:0006508//proteolysis	GO:0004867//serine-type endopeptidase inhibitor activity	-
301	CPIJ002306-RA	|GTPase-activating protein ZNF289|protein_coding|supercont3.31:1:1574671:1|gene:CPIJ002306	121	3.7	1	0.761		GO:0032502//developmental process	-	-
302	CPIJ017386-RA	|proteasome subunit beta type 8 precursor|protein_coding|supercont3.997:1:160644:1|gene:CPIJ017386	121	4.9	1	1.108		GO:0022008//neurogenesis;GO:0051603//proteolysis involved in cellular protein catabolic process;GO:0051297//centrosome organization;GO:0008283//cell proliferation	GO:0004298//threonine-type endopeptidase activity	GO:0005737//cytoplasm;GO:0005839//proteasome core complex;GO:0005634//nucleus
303	CPIJ003738-RA	|heterogeneous nuclear ribonucleoprotein r |protein_coding|supercont3.51:1:1286248:1|gene:CPIJ003738	121	6.6	3	0.798	*	GO:0046843//dorsal appendage formation;GO:0022008//neurogenesis;GO:0000398//nuclear mRNA splicing, via spliceosome;GO:0007310//oocyte dorsal/ventral axis specification;GO:0046011//regulation of oskar mRNA translation	GO:0000166//nucleotide binding	GO:0071011//precatalytic spliceosome;GO:0035770//RNA granule
304	CPIJ801538-RA	|regucalcin|protein_coding|supercont3.134:1:821072:1|gene:CPIJ801538	120	6.2	1	1.049		GO:0032504//multicellular organism reproduction	-	GO:0005811//lipid particle
305	CPIJ018688-RA	|60S ribosomal protein L10|protein_coding|supercont3.1246:1:95354:1|gene:CPIJ018688	120	5	1	0.862		GO:0051298//centrosome duplication;GO:0006412//translation	GO:0003735//structural constituent of ribosome	GO:0005811//lipid particle;GO:0022625//cytosolic large ribosomal subunit;GO:0043025//neuronal cell body
306	CPIJ017793-RA	|elegaxobin-2|protein_coding|supercont3.1119:1:141339:1|gene:CPIJ017793	120	6.3	2	0.858		GO:0006508//proteolysis	-	-
307	CPIJ002187-RA	|calumenin precursor|protein_coding|supercont3.29:1:1588175:1|gene:CPIJ002187	119	5	1	0.732	*	GO:0009047//dosage compensation, by hyperactivation of X chromosome;GO:0006325//chromatin organization;GO:0006265//DNA topological change;GO:0045893//positive regulation of transcription, DNA-dependent	GO:0005509//calcium ion binding;GO:0003916//DNA topoisomerase activity	GO:0005737//cytoplasm;GO:0005634//nucleus
308	CPIJ002512-RA	|serine collagenase 1 precursor, putative |protein_coding|supercont3.35:1:1518292:1|gene:CPIJ002512	118	3.5	1	1.053	*	GO:0006508//proteolysis	GO:0004252//serine-type endopeptidase activity	-
309	CPIJ014365-RA	|lamin, putative |protein_coding|supercont3.538:1:313704:1|gene:CPIJ014365	118	5.8	3	0.791	*	-	-
310	CPIJ006763-RA	|conserved hypothetical protein|protein_coding|supercont3.124:1:849889:1|gene:CPIJ006763	118	9.9	2	0.988		GO:0006364//rRNA processing;GO:0042274//ribosomal small subunit biogenesis;GO:0006412//translation	GO:0003735//structural constituent of ribosome	GO:0032040//small-subunit processome;GO:0022627//cytosolic small ribosomal subunit
311	CPIJ015099-RA	|40S ribosomal protein S13|protein_coding|supercont3.592:1:270027:1|gene:CPIJ015099	118	14.6	2	0.951	*	GO:0006412//translation	GO:0003735//structural constituent of ribosome	GO:0005811//lipid particle;GO:0022627//cytosolic small ribosomal subunit
312	CPIJ010337-RA	|hypothetical protein|protein_coding|supercont3.295:1:526422:1|gene:CPIJ010337	118	14.3	3	1.127		-	-
313	CPIJ002772-RA	|conserved hypothetical protein|protein_coding|supercont3.36:1:1496554:1|gene:CPIJ002772	117	2.1	2	1.01		GO:0035220//wing disc development;GO:0035071//salivary gland cell autophagic cell death;GO:0006508//proteolysis	GO:0004197//cysteine-type endopeptidase activity;GO:0004869//cysteine-type endopeptidase inhibitor activity	GO:0045169//fusome
314	CPIJ001838-RA	|cuticle protein, putative |protein_coding|supercont3.23:1:1659461:1|gene:CPIJ001838	116	23.2	1	---		-	-
315	CPIJ019861-RA	|citrate synthase, mitochondrial precursor|protein_coding|supercont3.2018:1:28743:1|gene:CPIJ019861	116	10.6	4	0.883		GO:0006099//tricarboxylic acid cycle	GO:0004108//citrate (Si)-synthase activity	GO:0005875//microtubule associated complex;GO:0005759//mitochondrial matrix
316	CPIJ011691-RA	|ATP synthase D chain, mitochondrial|protein_coding|supercont3.328:1:453868:1|gene:CPIJ011691	116	23.3	3	0.888		GO:0015986//ATP synthesis coupled proton transport	GO:0008553//hydrogen-exporting ATPase activity, phosphorylative mechanism	GO:0000276//mitochondrial proton-transporting ATP synthase complex, coupling factor F(o);GO:0005811//lipid particle
317	CPIJ013330-RA	|eukaryotic peptide chain release factor GTP-binding subunit|protein_coding|supercont3.448:1:367895:1|gene:CPIJ013330	115	2	1	0.987		GO:0006184//GTP catabolic process;GO:0006415//translational termination	GO:0003747//translation release factor activity;GO:0003924//GTPase activity;GO:0005525//GTP binding	-
318	CPIJ003989-RA	|laminin subunit alpha precursor|protein_coding|supercont3.58:1:1216407:1|gene:CPIJ003989	115	1.9	5	0.99		GO:0030334//regulation of cell migration;GO:0045995//regulation of embryonic development;GO:0030155//regulation of cell adhesion	GO:0005102//receptor binding	-
319	CPIJ017447-RA	|adaptin ear-binding coat-associated protein 2|protein_coding|supercont3.933:1:157988:1|gene:CPIJ017447	114	9	2	0.919		-	-	GO:0016020//membrane
320	CPIJ016325-RA	|conserved hypothetical protein|protein_coding|supercont3.749:1:214810:1|gene:CPIJ016325	114	20.2	2	0.795	*	-	-
321	CPIJ013671-RA	|aminoacylase, putative |protein_coding|supercont3.471:1:351135:1|gene:CPIJ013671	114	8.1	3	1.043	*	GO:0006520//cellular amino acid metabolic process;GO:0006508//proteolysis	GO:0008237//metallopeptidase activity;GO:0004046//aminoacylase activity	-
322	CPIJ006932-RA	|ebna2 binding protein P100 |protein_coding|supercont3.137:1:833408:1|gene:CPIJ006932	113	5.3	5	0.874	*	GO:0031047//gene silencing by RNA	GO:0016788//hydrolase activity, acting on ester bonds;GO:0003676//nucleic acid binding	GO:0005875//microtubule associated complex;GO:0005811//lipid particle;GO:0016442//RNA-induced silencing complex
323	CPIJ004049-RA	|dihydrolipoamide succinyltransferase component of 2-oxoglutarate dehydrogenase |protein_coding|supercont3.59:1:1199358:1|gene:CPIJ004049	113	4.1	2	1.181	*	GO:0006099//tricarboxylic acid cycle	GO:0004149//dihydrolipoyllysine-residue succinyltransferase activity	GO:0005811//lipid particle;GO:0009353//mitochondrial oxoglutarate dehydrogenase complex
324	CPIJ008531-RA	|lactase-phlorizin hydrolase precursor|protein_coding|supercont3.201:1:694994:1|gene:CPIJ008531	112	2.8	1	1.315		-	GO:0004553//hydrolase activity, hydrolyzing O-glycosyl compounds;GO:0043169//cation binding	-
325	CPIJ013873-RA	|vinculin |protein_coding|supercont3.499:1:339357:1|gene:CPIJ013873	112	4.7	4	1.028		GO:0007155//cell adhesion;GO:0006911//phagocytosis, engulfment	GO:0003779//actin binding;GO:0005198//structural molecule activity	GO:0005925//focal adhesion;GO:0015629//actin cytoskeleton
326	CPIJ010020-RA	|60S ribosomal protein L7 |protein_coding|supercont3.246:1:549490:1|gene:CPIJ010020	112	12.8	3	0.931		GO:0006412//translation;GO:0051298//centrosome duplication;GO:0035073//pupariation	GO:0003729//mRNA binding;GO:0019843//rRNA binding;GO:0003735//structural constituent of ribosome	GO:0022625//cytosolic large ribosomal subunit
327	CPIJ014778-RA	|conserved hypothetical protein|protein_coding|supercont3.588:1:286638:1|gene:CPIJ014778	112	9.2	2	0.664	*	-	-
328	CPIJ007566-RA	|mitochondrial cytochrome c1 |protein_coding|supercont3.178:1:782279:1|gene:CPIJ007566	111	5.5	1	1.367		GO:0006122//mitochondrial electron transport, ubiquinol to cytochrome c	GO:0005506//iron ion binding;GO:0020037//heme binding;GO:0045153//electron transporter, transferring electrons within CoQH2-cytochrome c reductase complex activity	GO:0005811//lipid particle
328	CPIJ014410-RA	|mitochondrial cytochrome c1 |protein_coding|supercont3.536:1:311719:1|gene:CPIJ014410	111	5.2	1
329	CPIJ007345-RA	|glutamate synthase |protein_coding|supercont3.157:1:793158:1|gene:CPIJ007345	111	1.5	3	1.14	*	GO:0006807//nitrogen compound metabolic process;GO:0055114//oxidation-reduction process	GO:0050660//flavin adenine dinucleotide binding;GO:0016040//glutamate synthase (NADH) activity;GO:0051536//iron-sulfur cluster binding;GO:0005506//iron ion binding;GO:0010181//FMN binding;GO:0004355//glutamate synthase (NADPH) activity	-
330	CPIJ016319-RA	|endocuticle structural glycoprotein SgAbd-2|protein_coding|supercont3.749:1:214810:1|gene:CPIJ016319	111	11.7	1	0.991		-	-
331	CPIJ018015-RA	|prefoldin, subunit, putative |protein_coding|supercont3.1063:1:128700:1|gene:CPIJ018015	110	7.9	1	0.594		GO:0006911//phagocytosis, engulfment;GO:0048477//oogenesis	GO:0051082//unfolded protein binding	GO:0016272//prefoldin complex
332	CPIJ015725-RA	|apolipoprotein D precursor|protein_coding|supercont3.789:1:243886:1|gene:CPIJ015725	109	14.7	3	0.992		-	GO:0031409//pigment binding	-
333	CPIJ006531-RA	|NSFL1 cofactor p47|protein_coding|supercont3.126:1:862390:1|gene:CPIJ006531	109	6.9	2	0.899		-	-
334	CPIJ007327-RA	|protein disulfide-isomerase A6 precursor|protein_coding|supercont3.142:1:794145:1|gene:CPIJ007327	109	5.7	2	0.859		GO:2000427//positive regulation of apoptotic cell clearance;GO:0045454//cell redox homeostasis;GO:0006662//glycerol ether metabolic process	GO:0009055//electron carrier activity;GO:0003756//protein disulfide isomerase activity;GO:0015035//protein disulfide oxidoreductase activity	GO:0005783//endoplasmic reticulum
335	CPIJ003013-RA	|40S ribosomal protein S4|protein_coding|supercont3.45:1:1442824:1|gene:CPIJ003013	109	12.9	3	0.931		GO:0006412//translation	GO:0003735//structural constituent of ribosome;GO:0019843//rRNA binding	-
336	CPIJ802391-RA	|ubiquinol-cytochrome c reductase iron-sulfur subunit|protein_coding|supercont3.892:1:168150:1|gene:CPIJ802391	109	11	2	1.101		GO:0022900//electron transport chain	GO:0008121//ubiquinol-cytochrome-c reductase activity;GO:0051537//2 iron, 2 sulfur cluster binding	GO:0070469//respiratory chain;GO:0005739//mitochondrion
337	CPIJ801892-RA	|rasputin|protein_coding|supercont3.340:1:461822:1|gene:CPIJ801892	109	3.8	2	1.152		GO:0006810//transport;GO:0007265//Ras protein signal transduction;GO:0000398//nuclear mRNA splicing, via spliceosome;GO:0001752//compound eye photoreceptor fate commitment;GO:0016318//ommatidial rotation	GO:0003729//mRNA binding;GO:0000166//nucleotide binding;GO:0017124//SH3 domain binding	GO:0071011//precatalytic spliceosome;GO:0071013//catalytic step 2 spliceosome;GO:0005811//lipid particle
338	CPIJ013782-RA	|pupal cuticle protein, putative |protein_coding|supercont3.479:1:346421:1|gene:CPIJ013782	109	8.3	2	1.06		-	-
339	CPIJ015227-RA	|acetyl-coa acetyltransferase 2, putative |protein_coding|supercont3.648:1:264558:1|gene:CPIJ015227	108	3.8	1	0.982		GO:0008152//metabolic process	-	-
339	CPIJ015618-RA	|acetyl-coa acetyltransferase 2, putative |protein_coding|supercont3.652:1:248855:1|gene:CPIJ015618	108	3.9	1
340	CPIJ009968-RA	|translin|protein_coding|supercont3.249:1:552991:1|gene:CPIJ009968	108	7.2	1	0.946		GO:0016246//RNA interference;GO:0050821//protein stabilization;GO:0007630//jump response	GO:0004521//endoribonuclease activity;GO:0043565//sequence-specific DNA binding	GO:0005634//nucleus
341	CPIJ801531-RB	|sodium/potassium-dependent atpase beta-2 subunit |protein_coding|supercont3.134:1:821072:1|gene:CPIJ801531	108	7.4	2	1.02		GO:0046034//ATP metabolic process;GO:0006813//potassium ion transport;GO:0019991//septate junction assembly;GO:0060857//establishment of glial blood-brain barrier;GO:0035158//regulation of tube diameter, open tracheal system;GO:0035159//regulation of tube length, open tracheal system	GO:0005391//sodium:potassium-exchanging ATPase activity	GO:0005890//sodium:potassium-exchanging ATPase complex;GO:0005918//septate junction
342	CPIJ007602-RA	|calmodulin |protein_coding|supercont3.182:1:781675:1|gene:CPIJ007602	107	24.6	3	0.945		-	-
342	CPIJ018366-RA	|calmodulin|protein_coding|supercont3.1178:1:111290:1|gene:CPIJ018366	107	27.5	3
343	CPIJ014882-RA	|clathrin heavy chain|protein_coding|supercont3.574:1:280017:1|gene:CPIJ014882	107	2.7	4	1.074		GO:0035002//liquid clearance, open tracheal system;GO:0046667//compound eye retinal cell programmed cell death;GO:0035159//regulation of tube length, open tracheal system;GO:0030198//extracellular matrix organization;GO:0007269//neurotransmitter secretion;GO:0033227//dsRNA transport;GO:0016183//synaptic vesicle coating;GO:0045747//positive regulation of Notch signaling pathway;GO:0006886//intrace…	GO:0005198//structural molecule activity;GO:0005515//protein binding	GO:0005802//trans-Golgi network;GO:0030141//stored secretory granule;GO:0030130//clathrin coat of trans-Golgi network vesicle;GO:0030129//clathrin coat of synaptic vesicle;GO:0048471//perinuclear region of cytoplasm;GO:0005811//lipid particle
344	CPIJ014664-RA	|NADPH-cytochrome P450 reductase|protein_coding|supercont3.660:1:289487:1|gene:CPIJ014664	107	2.7	1	1.116		GO:0055114//oxidation-reduction process	GO:0003958//NADPH-hemoprotein reductase activity;GO:0005506//iron ion binding;GO:0010181//FMN binding	GO:0005811//lipid particle
345	CPIJ003288-RA	|conserved hypothetical protein|protein_coding|supercont3.47:1:1403514:1|gene:CPIJ003288	107	7.1	7	1.019		-	GO:0000166//nucleotide binding	-
346	CPIJ003058-RA	|troponin C |protein_coding|supercont3.38:1:1436690:1|gene:CPIJ003058	107	8	1	0.933	*	-	-
347	CPIJ009818-RA	|heat shock protein |protein_coding|supercont3.266:1:566074:1|gene:CPIJ009818	106	9.3	1	1.132	*	GO:0006497//protein lipidation;GO:0010998//regulation of translational initiation by eIF2 alpha phosphorylation	-	GO:0030018//Z disc
348	CPIJ016053-RA	|conserved hypothetical protein|protein_coding|supercont3.802:1:227430:1|gene:CPIJ016053	106	12.2	1	2.4	*	-	-
349	CPIJ006901-RA	|kinesin motor protein, putative |protein_coding|supercont3.149:1:834579:1|gene:CPIJ006901	106	7.9	2	1.115		GO:0051276//chromosome organization;GO:0051146//striated muscle cell differentiation;GO:0007519//skeletal muscle tissue development;GO:0007059//chromosome segregation;GO:0022402//cell cycle process;GO:0048646//anatomical structure formation involved in morphogenesis	GO:0005488//binding	GO:0044446//intracellular organelle part;GO:0030017//sarcomere
350	CPIJ003608-RA	|glycerol-3-phosphate dehydrogenase, mitochondrial precursor|protein_coding|supercont3.50:1:1344033:1|gene:CPIJ003608	105	4.1	2	1.184	*	GO:0007629//flight behavior;GO:0006071//glycerol metabolic process;GO:0022008//neurogenesis;GO:0006127//glycerophosphate shuttle;GO:0006072//glycerol-3-phosphate metabolic process	GO:0005509//calcium ion binding;GO:0052591//sn-glycerol-3-phosphate:ubiquinone-8 oxidoreductase activity	GO:0005743//mitochondrial inner membrane;GO:0005811//lipid particle
351	CPIJ015417-RA	|xylulose kinase |protein_coding|supercont3.683:1:258516:1|gene:CPIJ015417	105	2.8	1	1.038		GO:0016310//phosphorylation	GO:0004856//xylulokinase activity	-
352	CPIJ005187-RA	|phenoloxidase subunit 1|protein_coding|supercont3.96:1:1006885:1|gene:CPIJ005187	105	3.5	2	0.917		-	GO:0016491//oxidoreductase activity	-
353	CPIJ011390-RA	|talin-1|protein_coding|supercont3.351:1:468030:1|gene:CPIJ011390	105	0.9	2	0.98		GO:0035160//maintenance of epithelial integrity, open tracheal system;GO:0007526//larval somatic muscle development;GO:0008360//regulation of cell shape;GO:0007155//cell adhesion;GO:0007016//cytoskeletal anchoring at plasma membrane;GO:0006911//phagocytosis, engulfment;GO:0007430//terminal branching, open tracheal system;GO:0045892//negative regulation of transcription, DNA-dependent;GO:0060439//…	GO:0003779//actin binding;GO:0005200//structural constituent of cytoskeleton;GO:0005537//mannose binding;GO:0005158//insulin receptor binding	GO:0015629//actin cytoskeleton;GO:0001726//ruffle
354	CPIJ012034-RA	|L-allo-threonine aldolase|protein_coding|supercont3.367:1:435185:1|gene:CPIJ012034	105	3.6	1	1.169		GO:0006520//cellular amino acid metabolic process	GO:0004793//threonine aldolase activity	-
355	CPIJ018848-RA	|mitochondrial protein import protein MAS5|protein_coding|supercont3.1382:1:84071:1|gene:CPIJ018848	104	6.9	2	0.928		-	GO:0031072//heat shock protein binding;GO:0051082//unfolded protein binding	-
356	CPIJ018911-RA	|conserved hypothetical protein|protein_coding|supercont3.1444:1:80087:1|gene:CPIJ018911	104	4.5	1	0.217		-	-
357	CPIJ017615-RA	|apolipoprotein D, putative |protein_coding|supercont3.1139:1:150968:1|gene:CPIJ017615	103	5.1	1	1.184		GO:0006810//transport	GO:0008289//lipid binding;GO:0031409//pigment binding;GO:0005215//transporter activity	-
358	CPIJ013207-RA	|wd-repeat protein |protein_coding|supercont3.438:1:370724:1|gene:CPIJ013207	103	3.3	2	1.111	*	GO:0045214//sarcomere organization;GO:0035317//imaginal disc-derived wing hair organization;GO:0006911//phagocytosis, engulfment	GO:0003779//actin binding	-
359	CPIJ009466-RA	|conserved hypothetical protein|protein_coding|supercont3.247:1:592649:1|gene:CPIJ009466	102	5	1	1.075	*	GO:0040003//chitin-based cuticle development;GO:0007476//imaginal disc-derived wing morphogenesis;GO:0006508//proteolysis;GO:0006911//phagocytosis, engulfment;GO:0007616//long-term memory	GO:0008270//zinc ion binding	GO:0048471//perinuclear region of cytoplasm;GO:0005576//extracellular region
360	CPIJ017150-RA	|l(2) long form, putative|protein_coding|supercont3.895:1:170759:1|gene:CPIJ017150	102	1.6	1	1.124	*	-	GO:0003756//protein disulfide isomerase activity	GO:0005886//plasma membrane
360	CPIJ020131-RA	|l(2) long form, putative|protein_coding|supercont3.2645:1:16452:1|gene:CPIJ020131	102	1.9	1
361	CPIJ010918-RA	|acidic ribosomal protein P1, putative |protein_coding|supercont3.287:1:497139:1|gene:CPIJ010918	102	14.2	1	0.969	*	GO:0006412//translation	-	GO:0005811//lipid particle
362	CPIJ012230-RA	|conserved hypothetical protein|protein_coding|supercont3.373:1:425797:1|gene:CPIJ012230	102	1.2	1	0.874		-	-
363	CPIJ015739-RA	|long-chain-fatty-acid coa ligase |protein_coding|supercont3.686:1:243577:1|gene:CPIJ015739	102	3.9	2	0.997		GO:0010890//positive regulation of sequestering of triglyceride;GO:0035282//segmentation;GO:0007268//synaptic transmission;GO:0008152//metabolic process	GO:0004467//long-chain fatty acid-CoA ligase activity	GO:0005811//lipid particle;GO:0005783//endoplasmic reticulum
363	CPIJ019378-RA	|long-chain-fatty-acid coa ligase |protein_coding|supercont3.1604:1:57660:1|gene:CPIJ019378	102	3.8	2
364	CPIJ003539-RA	|cytosol aminopeptidase|protein_coding|supercont3.48:1:1370114:1|gene:CPIJ003539	101	2.6	1	1.216	*	GO:0006508//proteolysis;GO:0007498//mesoderm development	GO:0030145//manganese ion binding;GO:0008235//metalloexopeptidase activity;GO:0004177//aminopeptidase activity	-
365	CPIJ008231-RA	|pupal cuticle protein, putative |protein_coding|supercont3.187:1:729556:1|gene:CPIJ008231 >CPIJ018582-RA |pupal cuticle protein, putative |protein_coding|supercont3.1365:1:98557:1|gene:CPIJ018582	100	9	1	0.755	*	-	-
365	CPIJ018642-RA	|pupal cuticle protein, putative |protein_coding|supercont3.1305:1:96956:1|gene:CPIJ018642	100	6.2	1
365	CPIJ014516-RA	|conserved hypothetical protein|protein_coding|supercont3.571:1:301351:1|gene:CPIJ014516	100	8.6	1
365	CPIJ018640-RA	|pupal cuticle protein, putative |protein_coding|supercont3.1305:1:96956:1|gene:CPIJ018640	100	6.1	1
365	CPIJ018641-RA	|pupal cuticle protein, putative |protein_coding|supercont3.1305:1:96956:1|gene:CPIJ018641	100	6	1
365	CPIJ018638-RA	|conserved hypothetical protein|protein_coding|supercont3.1305:1:96956:1|gene:CPIJ018638	100	7.1	1
366	CPIJ004829-RA	|cytochrome c oxidase, subunit VB, putative |protein_coding|supercont3.76:1:1047347:1|gene:CPIJ004829	100	19.3	2	0.698	*	-	GO:0004129//cytochrome-c oxidase activity	GO:0005811//lipid particle;GO:0005751//mitochondrial respiratory chain complex IV
367	CPIJ007943-RA	|peroxiredoxin 5, prdx5 |protein_coding|supercont3.181:1:748062:1|gene:CPIJ007943	100	22.1	3	1.099	*	-	GO:0016491//oxidoreductase activity	-
368	CPIJ802169-RA	|nidogen|protein_coding|supercont3.68:1:1113402:1|gene:CPIJ802169	99	1.1	1	0.798		-	GO:0005509//calcium ion binding	-
369	CPIJ017736-RA	|conserved hypothetical protein|protein_coding|supercont3.1008:1:144153:1|gene:CPIJ017736	99	24.1	4	0.864		-	-
369	CPIJ019699-RA	|structural contituent of cuticle, putative|protein_coding|supercont3.2009:1:38025:1|gene:CPIJ019699	99	29.1	4
370	CPIJ020026-RA	|glycogen debranching enzyme|protein_coding|supercont3.2812:1:20006:1|gene:CPIJ020026	99	2.2	1	1.171	*	GO:0005978//glycogen biosynthetic process	GO:0043169//cation binding;GO:0004134//4-alpha-glucanotransferase activity	-
371	CPIJ016566-RA	|phenoloxidase subunit 1 precursor|protein_coding|supercont3.896:1:201621:1|gene:CPIJ016566	98	7.7	2	0.812	*	-	GO:0016491//oxidoreductase activity	-
372	CPIJ012332-RA	|serine hydroxymethyltransferase |protein_coding|supercont3.375:1:418371:1|gene:CPIJ012332	98	8.1	3	0.726	*	GO:0006730//one-carbon metabolic process;GO:0032259//methylation;GO:0019264//glycine biosynthetic process from serine	GO:0030170//pyridoxal phosphate binding;GO:0008168//methyltransferase activity;GO:0004372//glycine hydroxymethyltransferase activity	-
373	CPIJ003890-RA	|60S ribosomal protein L4|protein_coding|supercont3.56:1:1226699:1|gene:CPIJ003890	98	3.7	1	0.88	*	GO:0051298//centrosome duplication;GO:0006412//translation	GO:0003735//structural constituent of ribosome	GO:0005811//lipid particle;GO:0022625//cytosolic large ribosomal subunit
374	CPIJ801658-RA	|trehalose-6-phosphate synthase 1|protein_coding|supercont3.229:1:593352:1|gene:CPIJ801658	98	5.8	1	1.032		GO:0005992//trehalose biosynthetic process	GO:0016740//transferase activity	-
375	CPIJ003432-RA	|aldehyde dehydrogenase |protein_coding|supercont3.49:1:1394590:1|gene:CPIJ003432	98	6.7	2	0.872	*	GO:0055114//oxidation-reduction process	-	-
376	CPIJ019024-RA	|cytochrome c |protein_coding|supercont3.1391:1:72616:1|gene:CPIJ019024	97	28.7	2	0.494	*	GO:0006119//oxidative phosphorylation;GO:0022900//electron transport chain	GO:0045155//electron transporter, transferring electrons from CoQH2-cytochrome c reductase complex and cytochrome c oxidase complex activity;GO:0005506//iron ion binding;GO:0020037//heme binding	GO:0005743//mitochondrial inner membrane;GO:0070469//respiratory chain;GO:0005759//mitochondrial matrix
377	CPIJ014062-RA	|60S acidic ribosomal protein P2 |protein_coding|supercont3.500:1:332101:1|gene:CPIJ014062	97	11.8	1	0.95		GO:0006414//translational elongation	GO:0003735//structural constituent of ribosome	-
378	CPIJ014288-RA	|TAR DNA-binding protein 43|protein_coding|supercont3.549:1:321621:1|gene:CPIJ014288	97	2	1	1.057		GO:0008344//adult locomotory behavior;GO:0045886//negative regulation of synaptic growth at neuromuscular junction	GO:0000166//nucleotide binding	GO:0005634//nucleus
379	CPIJ006455-RA	|enoyl-CoA hydratase, mitochondrial precursor|protein_coding|supercont3.129:1:873558:1|gene:CPIJ006455 >CPIJ014621-RA |enoyl-CoA hydratase, mitochondrial precursor|protein_coding|supercont3.682:1:291285:1|gene:CPIJ014621	97	6.5	1	1.085		GO:0006635//fatty acid beta-oxidation	GO:0004300//enoyl-CoA hydratase activity	GO:0005811//lipid particle;GO:0005759//mitochondrial matrix
380	CPIJ017452-RA	|lysyl-tRNA synthetase|protein_coding|supercont3.933:1:157988:1|gene:CPIJ017452	97	2.4	1	1.877	*	GO:0006430//lysyl-tRNA aminoacylation	GO:0003676//nucleic acid binding;GO:0004824//lysine-tRNA ligase activity;GO:0005524//ATP binding;GO:0000287//magnesium ion binding	GO:0005737//cytoplasm
381	CPIJ005639-RA	|lethal(2)essential for life protein, l2efl |protein_coding|supercont3.99:1:949261:1|gene:CPIJ005639	97	11.4	2	0.897	*	GO:0006497//protein lipidation;GO:0010998//regulation of translational initiation by eIF2 alpha phosphorylation;GO:0010506//regulation of autophagy;GO:0009408//response to heat	GO:0005212//structural constituent of eye lens	-
382	CPIJ006022-RA	|elongation factor 1-beta|protein_coding|supercont3.103:1:929727:1|gene:CPIJ006022	97	4.9	1	0.889		GO:0006414//translational elongation	-	GO:0005853//eukaryotic translation elongation factor 1 complex
383	CPIJ008199-RA	|conserved hypothetical protein|protein_coding|supercont3.168:1:736072:1|gene:CPIJ008199	97	8.2	1	2.076	*	-	-
384	CPIJ001612-RA	|heterogeneous nuclear ribonucleoprotein, putative|protein_coding|supercont3.19:1:1672525:1|gene:CPIJ001612	97	4	1	0.977		GO:0022008//neurogenesis;GO:0000381//regulation of alternative nuclear mRNA splicing, via spliceosome;GO:0007067//mitosis	GO:0003729//mRNA binding;GO:0043565//sequence-specific DNA binding;GO:0000166//nucleotide binding	GO:0000785//chromatin;GO:0030529//ribonucleoprotein complex;GO:0035062//omega speckle
385	CPIJ009715-RA	|conserved hypothetical protein|protein_coding|supercont3.252:1:573348:1|gene:CPIJ009715	97	12.4	3	1.799	*	-	-
386	CPIJ802402-RA	|lupus la ribonucleoprotein, putative|protein_coding|supercont3.892:1:168150:1|gene:CPIJ802402	97	6	2	1.059		GO:0006396//RNA processing	GO:0000166//nucleotide binding	GO:0030529//ribonucleoprotein complex;GO:0005634//nucleus
387	CPIJ014256-RA	|alanine aminotransferase |protein_coding|supercont3.542:1:325206:1|gene:CPIJ014256 >CPIJ017506-RA |alanine aminotransferase |protein_coding|supercont3.985:1:156540:1|gene:CPIJ017506	97	3.5	2	0.826	*	GO:0009058//biosynthetic process	GO:0004021//L-alanine:2-oxoglutarate aminotransferase activity;GO:0016829//lyase activity	-
388	CPIJ002369-RA	|conserved hypothetical protein|protein_coding|supercont3.33:1:1540763:1|gene:CPIJ002369	96	2.2	2	1.063		-	-
389	CPIJ005041-RA	|failed axon connections protein, putative |protein_coding|supercont3.89:1:1020966:1|gene:CPIJ005041	96	3.7	1	0.941		-	-
390	CPIJ013217-RA	|glutamate semialdehyde dehydrogenase |protein_coding|supercont3.438:1:370724:1|gene:CPIJ013217	96	4.9	3	1.394	*	GO:0006561//proline biosynthetic process;GO:0055114//oxidation-reduction process	GO:0004349//glutamate 5-kinase activity;GO:0004350//glutamate-5-semialdehyde dehydrogenase activity	GO:0005743//mitochondrial inner membrane;GO:0005811//lipid particle
391	CPIJ018889-RA	|transferrin, putative|protein_coding|supercont3.1342:1:81149:1|gene:CPIJ018889	95	3.2	1	0.754	*	GO:0006826//iron ion transport	GO:0008199//ferric iron binding	GO:0005576//extracellular region
392	CPIJ019810-RA	|conserved hypothetical protein|protein_coding|supercont3.1896:1:30777:1|gene:CPIJ019810	95	4.2	2	0.974		GO:0007458//progression of morphogenetic furrow involved in compound eye morphogenesis;GO:0008258//head involution;GO:0022008//neurogenesis;GO:0007443//Malpighian tubule morphogenesis;GO:0002168//instar larval development;GO:0042810//pheromone metabolic process;GO:0009608//response to symbiont;GO:0048542//lymph gland development;GO:0007030//Golgi organization;GO:0007281//germ cell development;GO:…	-	-
393	CPIJ007196-RA	|conserved hypothetical protein|protein_coding|supercont3.163:1:813728:1|gene:CPIJ007196	95	1.4	1	1.36		GO:0006457//protein folding	GO:0005524//ATP binding	GO:0005811//lipid particle
394	CPIJ015893-RA	|protein disulfide isomerase |protein_coding|supercont3.701:1:233155:1|gene:CPIJ015893	95	5.6	2	1.001		GO:0045454//cell redox homeostasis;GO:0006662//glycerol ether metabolic process	GO:0009055//electron carrier activity;GO:0003756//protein disulfide isomerase activity;GO:0015035//protein disulfide oxidoreductase activity	GO:0005875//microtubule associated complex;GO:0005811//lipid particle;GO:0005783//endoplasmic reticulum
395	CPIJ014581-RA	|aldehyde dehydrogenase, mitochondrial|protein_coding|supercont3.580:1:292156:1|gene:CPIJ014581	94	9.8	3	1.059		GO:0055114//oxidation-reduction process	-	-
396	CPIJ013582-RA	|28 kDa heat- and acid-stable phosphoprotein|protein_coding|supercont3.486:1:355568:1|gene:CPIJ013582	94	7.1	1	0.934	*	-	-
397	CPIJ014325-RA	|hypothetical protein|protein_coding|supercont3.557:1:318307:1|gene:CPIJ014325	94	13.9	1	0.6	*	-	-
398	CPIJ006281-RA	|NADH dehydrogenase flavoprotein 1, mitochondrial precursor|protein_coding|supercont3.112:1:899665:1|gene:CPIJ006281	94	4.4	2	1.135	*	-	GO:0051287//NAD binding;GO:0008137//NADH dehydrogenase (ubiquinone) activity;GO:0010181//FMN binding;GO:0051539//4 iron, 4 sulfur cluster binding	GO:0005747//mitochondrial respiratory chain complex I
399	CPIJ011296-RA	|peroxiredoxin 6|protein_coding|supercont3.321:1:475518:1|gene:CPIJ011296	92	6.3	1	0.734	*	GO:0007498//mesoderm development;GO:0055114//oxidation-reduction process	GO:0004602//glutathione peroxidase activity;GO:0008379//thioredoxin peroxidase activity	GO:0005829//cytosol
400	CPIJ014421-RA	|sodium/chloride dependent neurotransmitter transporter |protein_coding|supercont3.567:1:311407:1|gene:CPIJ014421	92	2.6	1	1.188		-	GO:0005328//neurotransmitter:sodium symporter activity;GO:0005332//gamma-aminobutyric acid:sodium symporter activity	GO:0005886//plasma membrane;GO:0016021//integral to membrane
401	CPIJ006479-RA	|3-hydroxyacyl-coa dehyrogenase |protein_coding|supercont3.129:1:873558:1|gene:CPIJ006479	92	4.6	1	1.11	*	GO:0055114//oxidation-reduction process	GO:0070403//NAD+ binding;GO:0003857//3-hydroxyacyl-CoA dehydrogenase activity	-
402	CPIJ000195-RA	|conserved hypothetical protein|protein_coding|supercont3.3:1:2758190:1|gene:CPIJ000195	92	8.6	2	0.642	*	-	-
403	CPIJ802187-RA	|xanthine dehydrogenase|protein_coding|supercont3.68:1:1113402:1|gene:CPIJ802187	91	1	1	1.104		GO:0055114//oxidation-reduction process;GO:0008340//determination of adult lifespan;GO:0048072//compound eye pigmentation;GO:0006568//tryptophan metabolic process;GO:0006206//pyrimidine base metabolic process;GO:0006650//glycerophospholipid metabolic process;GO:0006525//arginine metabolic process;GO:0009115//xanthine catabolic process	GO:0051537//2 iron, 2 sulfur cluster binding;GO:0009055//electron carrier activity;GO:0004855//xanthine oxidase activity;GO:0004854//xanthine dehydrogenase activity;GO:0043546//molybdopterin cofactor binding;GO:0050660//flavin adenine dinucleotide binding;GO:0008762//UDP-N-acetylmuramate dehydrogenase activity;GO:0005506//iron ion binding;GO:0030151//molybdenum ion binding	GO:0005777//peroxisome
404	CPIJ015742-RA	|conserved hypothetical protein|protein_coding|supercont3.686:1:243577:1|gene:CPIJ015742	91	20.2	3	1.04		-	-
405	CPIJ802397-RA	|phospholipase D3|protein_coding|supercont3.892:1:168150:1|gene:CPIJ802397	91	2.7	1	0.952		GO:0008152//metabolic process	-	-
406	CPIJ801747-RA	|immunoglobulin-binding protein 1|protein_coding|supercont3.26:1:1650732:1|gene:CPIJ801747	91	3.5	1	1.12		-	-
407	CPIJ008591-RA	|6-phosphofructokinase|protein_coding|supercont3.202:1:683084:1|gene:CPIJ008591	90	2.6	2	1		GO:0006002//fructose 6-phosphate metabolic process;GO:0006096//glycolysis;GO:0016310//phosphorylation;GO:0006338//chromatin remodeling	GO:0003872//6-phosphofructokinase activity;GO:0003677//DNA binding;GO:0005524//ATP binding	GO:0005945//6-phosphofructokinase complex;GO:0005700//polytene chromosome;GO:0005634//nucleus
408	CPIJ018512-RA	|cell division cycle and apoptosis regulator protein 1|protein_coding|supercont3.1248:1:103088:1|gene:CPIJ018512	90	2.3	3	0.95		GO:0043065//positive regulation of apoptosis	GO:0003676//nucleic acid binding;GO:0030374//ligand-dependent nuclear receptor transcription coactivator activity	-
409	CPIJ801935-RA	||protein_coding|supercont3.352:1:451919:1|gene:CPIJ801935	90	8.8	1	1.116		-	GO:0032036//myosin heavy chain binding;GO:0005509//calcium ion binding;GO:0042623//ATPase activity, coupled	-
410	CPIJ012935-RA	|thymosin isoform 1|protein_coding|supercont3.435:1:386558:1|gene:CPIJ012935	89	10	1	0.682	*	GO:0035193//larval central nervous system remodeling;GO:0007010//cytoskeleton organization;GO:0007420//brain development	-	GO:0005829//cytosol
411	CPIJ004918-RA	|ankyrin repeat and MYND domain-containing protein 2|protein_coding|supercont3.80:1:1046220:1|gene:CPIJ004918	89	3.1	1	1.042		-	-
412	CPIJ001352-RA	|n-myc downstream regulated |protein_coding|supercont3.18:1:1726395:1|gene:CPIJ001352	89	4.3	1	0.84	*	-	-
413	CPIJ006492-RA	|apolipoprotein D, putative |protein_coding|supercont3.129:1:873558:1|gene:CPIJ006492	89	4.4	1	0.726	*	GO:0006810//transport	GO:0008289//lipid binding;GO:0031409//pigment binding;GO:0005215//transporter activity	-
414	CPIJ004203-RA	|proteasome subunit beta type 6 precursor|protein_coding|supercont3.71:1:1135180:1|gene:CPIJ004203	89	7	1	0.8	*	GO:0006974//response to DNA damage stimulus;GO:0051603//proteolysis involved in cellular protein catabolic process	GO:0004298//threonine-type endopeptidase activity	GO:0005839//proteasome core complex;GO:0005634//nucleus
415	CPIJ013354-RA	|conserved hypothetical protein|protein_coding|supercont3.444:1:367237:1|gene:CPIJ013354	89	17.9	1	---		-	-
416	CPIJ801887-RA	|NADH dehydrogenase iron-sulfur protein 2, mitochondrial precursor|protein_coding|supercont3.340:1:461822:1|gene:CPIJ801887	89	7	3	1.432	*	GO:0019684//photosynthesis, light reaction;GO:0046331//lateral inhibition;GO:0006120//mitochondrial electron transport, NADH to ubiquinone	GO:0051287//NAD binding;GO:0008137//NADH dehydrogenase (ubiquinone) activity	GO:0005747//mitochondrial respiratory chain complex I;GO:0005886//plasma membrane
417	CPIJ008587-RA	|conserved hypothetical protein|protein_coding|supercont3.202:1:683084:1|gene:CPIJ008587	88	1.6	2	0.807		-	-
418	CPIJ011100-RA	|Osiris, putative |protein_coding|supercont3.316:1:487875:1|gene:CPIJ011100	88	5.2	1	1.04		-	-
419	CPIJ005070-RA	|conserved hypothetical protein|protein_coding|supercont3.79:1:1017124:1|gene:CPIJ005070	88	5.3	3	1.116	*	GO:0016476//regulation of embryonic cell shape	-	GO:0016021//integral to membrane
420	CPIJ000279-RA	|ribosomal protein L23a |protein_coding|supercont3.2:1:2744360:1|gene:CPIJ000279	87	11.3	3	0.868	*	GO:0051298//centrosome duplication	GO:0003735//structural constituent of ribosome;GO:0000166//nucleotide binding	GO:0005811//lipid particle;GO:0022625//cytosolic large ribosomal subunit
421	CPIJ801793-RA	|conserved hypothetical protein|protein_coding|supercont3.296:1:519917:1|gene:CPIJ801793	87	4.7	2	1.405		-	GO:0004467//long-chain fatty acid-CoA ligase activity	-
422	CPIJ014361-RA	|conserved hypothetical protein|protein_coding|supercont3.538:1:313704:1|gene:CPIJ014361	87	2.8	2	0.845	*	GO:0002168//instar larval development;GO:0007286//spermatid development;GO:0000070//mitotic sister chromatid segregation;GO:0048477//oogenesis;GO:0006200//ATP catabolic process	GO:0003676//nucleic acid binding;GO:0004004//ATP-dependent RNA helicase activity;GO:0005524//ATP binding	GO:0016442//RNA-induced silencing complex;GO:0043025//neuronal cell body;GO:0043186//P granule;GO:0005875//microtubule associated complex;GO:0005811//lipid particle
423	CPIJ015771-RA	|kinesin light chain 1 and |protein_coding|supercont3.717:1:239140:1|gene:CPIJ015771	86	5.7	2	0.976		GO:0007018//microtubule-based movement	-	GO:0005871//kinesin complex
424	CPIJ009417-RA	|glucosamine 6-phosphate N-acetyltransferase|protein_coding|supercont3.234:1:593200:1|gene:CPIJ009417	86	5.2	1	1.09		-	-
425	CPIJ801917-RA	|26S protease regulatory subunit 4|protein_coding|supercont3.340:1:461822:1|gene:CPIJ801917	86	9.4	3	0.827	*	GO:0006511//ubiquitin-dependent protein catabolic process;GO:0008283//cell proliferation;GO:0006974//response to DNA damage stimulus	GO:0004175//endopeptidase activity;GO:0005524//ATP binding;GO:0016887//ATPase activity	GO:0008540//proteasome regulatory particle, base subcomplex;GO:0005737//cytoplasm
426	CPIJ008494-RA	|histone h2a |protein_coding|supercont3.195:1:696323:1|gene:CPIJ008494	86	15.1	1	0.904		GO:0006334//nucleosome assembly	GO:0003677//DNA binding	GO:0005634//nucleus
427	CPIJ002739-RA	|conserved hypothetical protein|protein_coding|supercont3.36:1:1496554:1|gene:CPIJ002739	86	9.9	1	1.826	*	-	-
428	CPIJ009324-RA	|pupal cuticle protein 78E, putative |protein_coding|supercont3.242:1:599451:1|gene:CPIJ009324	85	9.2	1	0.87		-	-
429	CPIJ005307-RA	|conserved hypothetical protein|protein_coding|supercont3.83:1:998639:1|gene:CPIJ005307	85	4.4	1	0.987		-	-
430	CPIJ006527-RA	|anion exchange protein 2, slc4a2 |protein_coding|supercont3.126:1:862390:1|gene:CPIJ006527	85	6.2	2	1.118		GO:0006820//anion transport	GO:0005452//inorganic anion exchanger activity	-
431	CPIJ003120-RA	|hypothetical protein|protein_coding|supercont3.39:1:1421877:1|gene:CPIJ003120	85	15.6	1	0.942		-	-
432	CPIJ008595-RA	|ran |protein_coding|supercont3.202:1:683084:1|gene:CPIJ008595	84	13.1	2	1.013		GO:0008360//regulation of cell shape;GO:0007155//cell adhesion;GO:0006913//nucleocytoplasmic transport;GO:0045132//meiotic chromosome segregation;GO:0006184//GTP catabolic process;GO:0006886//intracellular protein transport;GO:0007264//small GTPase mediated signal transduction;GO:0007015//actin filament organization;GO:0022008//neurogenesis;GO:0000212//meiotic spindle organization	GO:0005515//protein binding;GO:0005525//GTP binding;GO:0005098//Ran GTPase activator activity;GO:0003924//GTPase activity	GO:0005880//nuclear microtubule;GO:0005875//microtubule associated complex;GO:0005811//lipid particle
433	CPIJ000023-RA	|conserved hypothetical protein|protein_coding|supercont3.1:1:3873040:1|gene:CPIJ000023	84	2	3	0.994		-	-
434	CPIJ001180-RA	|40S ribosomal protein S15|protein_coding|supercont3.14:1:1835525:1|gene:CPIJ001180	84	7.4	1	1.019		GO:0006412//translation	GO:0003723//RNA binding	GO:0015935//small ribosomal subunit
435	CPIJ003881-RA	|G-rich sequence factor-1, putative |protein_coding|supercont3.56:1:1226699:1|gene:CPIJ003881	83	4.1	2	0.833		GO:0007311//maternal specification of dorsal/ventral axis, oocyte, germ-line encoded;GO:0046427//positive regulation of JAK-STAT cascade;GO:0051276//chromosome organization;GO:0042060//wound healing;GO:0006417//regulation of translation;GO:0007428//primary branching, open tracheal system;GO:0045451//pole plasm oskar mRNA localization	GO:0000166//nucleotide binding;GO:0003676//nucleic acid binding	GO:0043234//protein complex
436	CPIJ003131-RA	|obelix|protein_coding|supercont3.39:1:1421877:1|gene:CPIJ003131	83	8.1	1	0.796		-	GO:0003743//translation initiation factor activity	-
437	CPIJ802443-RA	|flexible cuticle protein 12 precursor|protein_coding|supercont3.977:1:161744:1|gene:CPIJ802443	83	11.4	1	0.997		-	-
438	CPIJ005306-RA	|restin|protein_coding|supercont3.83:1:998639:1|gene:CPIJ005306	83	5.9	1	---		-	-
439	CPIJ000897-RA	|proteasome subunit alpha type 1|protein_coding|supercont3.9:1:2056888:1|gene:CPIJ000897	82	5.3	1	0.945	*	GO:0006511//ubiquitin-dependent protein catabolic process	GO:0004298//threonine-type endopeptidase activity	GO:0019773//proteasome core complex, alpha-subunit complex;GO:0005634//nucleus
440	CPIJ004947-RA	|leucine-rich repeat-containing protein 1|protein_coding|supercont3.77:1:1042881:1|gene:CPIJ004947	82	2.8	2	0.893		-	-
441	CPIJ011343-RA	|thrombospondin |protein_coding|supercont3.312:1:472119:1|gene:CPIJ011343	82	3.3	2	1.018		GO:0016203//muscle attachment;GO:0033627//cell adhesion mediated by integrin	GO:0008201//heparin binding;GO:0005509//calcium ion binding	GO:0005927//muscle tendon junction;GO:0031012//extracellular matrix;GO:0005576//extracellular region
442	CPIJ009604-RA	|phosphoglycerate mutase family member 5|protein_coding|supercont3.259:1:585609:1|gene:CPIJ009604	82	3.5	1	1.01		GO:0006470//protein dephosphorylation	-	GO:0016020//membrane
443	CPIJ007443-RA	|hypothetical protein|protein_coding|supercont3.166:1:789185:1|gene:CPIJ007443	82	10.4	1	1.461	*	-	-
444	CPIJ014789-RA	|chaperonin, putative|protein_coding|supercont3.588:1:286638:1|gene:CPIJ014789	82	7.3	1	1.054		-	GO:0051082//unfolded protein binding;GO:0005524//ATP binding	GO:0005737//cytoplasm
444	CPIJ015406-RA	|chaperonin |protein_coding|supercont3.683:1:258516:1|gene:CPIJ015406	82	6.2	1
445	CPIJ012512-RA	|ATP-dependent RNA helicase p62|protein_coding|supercont3.379:1:416180:1|gene:CPIJ012512	82	1.4	1	0.822		GO:0006200//ATP catabolic process	GO:0008026//ATP-dependent helicase activity;GO:0005524//ATP binding;GO:0003724//RNA helicase activity	-
446	CPIJ004778-RA	|ER protein reticulon |protein_coding|supercont3.75:1:1049898:1|gene:CPIJ004778	82	3.5	1	1.175	*	GO:0042048//olfactory behavior;GO:0002121//inter-male aggressive behavior	-	GO:0005790//smooth endoplasmic reticulum;GO:0044432//endoplasmic reticulum part;GO:0005811//lipid particle
447	CPIJ011260-RA	|phosphoglucomutase |protein_coding|supercont3.322:1:476160:1|gene:CPIJ011260	82	2.7	1	0.966		GO:0060438//trachea development;GO:0005975//carbohydrate metabolic process;GO:0045743//positive regulation of fibroblast growth factor receptor signaling pathway;GO:0006048//UDP-N-acetylglucosamine biosynthetic process;GO:0001707//mesoderm formation	GO:0000287//magnesium ion binding	-
447	CPIJ013862-RA	|phosphoglucomutase |protein_coding|supercont3.519:1:340703:1|gene:CPIJ013862	82	2.7	1
448	CPIJ007142-RA	|conserved hypothetical protein|protein_coding|supercont3.140:1:820039:1|gene:CPIJ007142	82	0.8	1	0.725		GO:0006811//ion transport	GO:0005216//ion channel activity	GO:0016021//integral to membrane
448	CPIJ017807-RA	|conserved hypothetical protein|protein_coding|supercont3.1070:1:141170:1|gene:CPIJ017807	82	0.9	1
449	CPIJ002334-RA	|importin-4|protein_coding|supercont3.31:1:1574671:1|gene:CPIJ002334	82	1	1	1.2		GO:0006886//intracellular protein transport	GO:0008565//protein transporter activity	-
450	CPIJ018253-RA	|hypothetical protein|protein_coding|supercont3.1187:1:118409:1|gene:CPIJ018253	82	9.3	3	0.916		-	-
451	CPIJ003483-RA	|cuticle protein, putative |protein_coding|supercont3.48:1:1370114:1|gene:CPIJ003483	81	16.9	1	0.777		-	-
451	CPIJ003485-RA	|cuticle protein, putative |protein_coding|supercont3.48:1:1370114:1|gene:CPIJ003485	81	16.1	1
452	CPIJ801550-RA	|conserved hypothetical protein|protein_coding|supercont3.139:1:823831:1|gene:CPIJ801550	81	3.8	2	1.122		GO:0006184//GTP catabolic process;GO:0006415//translational termination	GO:0003747//translation release factor activity;GO:0004781//sulfate adenylyltransferase (ATP) activity;GO:0003924//GTPase activity;GO:0005525//GTP binding	-
453	CPIJ009804-RA	|aminoacylase, putative |protein_coding|supercont3.266:1:566074:1|gene:CPIJ009804	81	5.1	2	1.087		GO:0006520//cellular amino acid metabolic process;GO:0006508//proteolysis	GO:0008237//metallopeptidase activity;GO:0004046//aminoacylase activity	-
454	CPIJ006068-RA	|utp-glucose-1-phosphate uridylyltransferase 2 |protein_coding|supercont3.106:1:928037:1|gene:CPIJ006068	81	2.5	1	1.621	*	-	GO:0003983//UTP:glucose-1-phosphate uridylyltransferase activity	-
455	CPIJ008219-RA	|conserved hypothetical protein|protein_coding|supercont3.174:1:735436:1|gene:CPIJ008219	81	10.8	1	0.889		-	-
456	CPIJ007449-RA	|conserved hypothetical protein|protein_coding|supercont3.166:1:789185:1|gene:CPIJ007449	81	4.6	1	1.072		-	-
457	CPIJ000341-RA	|hypothetical protein|protein_coding|supercont3.4:1:2511003:1|gene:CPIJ000341	80	11.4	2	0.464	*	-	-
458	CPIJ016742-RA	|thyroid peroxidase precursor|protein_coding|supercont3.811:1:196541:1|gene:CPIJ016742	80	1.4	1	0.725		GO:0055114//oxidation-reduction process;GO:0006979//response to oxidative stress	GO:0004601//peroxidase activity	GO:0005578//proteinaceous extracellular matrix
459	CPIJ007198-RA	|aldehyde dehydrogenase, mitochondrial precursor|protein_coding|supercont3.163:1:813728:1|gene:CPIJ007198	80	6	3	0.956		GO:0006117//acetaldehyde metabolic process;GO:0045471//response to ethanol;GO:0055114//oxidation-reduction process	GO:0004029//aldehyde dehydrogenase (NAD) activity;GO:0008774//acetaldehyde dehydrogenase (acetylating) activity	GO:0005811//lipid particle;GO:0005759//mitochondrial matrix
460	CPIJ004832-RA	|tar RNA binding protein|protein_coding|supercont3.76:1:1047347:1|gene:CPIJ004832	80	5.4	1	0.873		GO:0048132//female germ-line stem cell division;GO:0031054//pre-microRNA processing;GO:0010586//miRNA metabolic process;GO:0030422//production of siRNA involved in RNA interference;GO:0070920//regulation of production of small RNA involved in gene silencing by RNA;GO:0030718//germ-line stem cell maintenance	GO:0003725//double-stranded RNA binding;GO:0005515//protein binding	GO:0005737//cytoplasm
461	CPIJ017344-RA	|cathepsin l|protein_coding|supercont3.908:1:161210:1|gene:CPIJ017344	80	4	2	0.776	*	GO:0006810//transport;GO:0006508//proteolysis	GO:0004197//cysteine-type endopeptidase activity;GO:0005215//transporter activity	GO:0005811//lipid particle;GO:0005576//extracellular region
462	CPIJ001176-RA	|coatomer, gamma-subunit, putative |protein_coding|supercont3.14:1:1835525:1|gene:CPIJ001176	80	1.3	1	1.128		GO:0006357//regulation of transcription from RNA polymerase II promoter;GO:0007269//neurotransmitter secretion;GO:0007507//heart development;GO:0016183//synaptic vesicle coating;GO:0007494//midgut development;GO:0006886//intracellular protein transport;GO:0048749//compound eye development;GO:0007501//mesodermal cell fate specification	GO:0008565//protein transporter activity;GO:0003705//sequence-specific enhancer binding RNA polymerase II transcription factor activity;GO:0043565//sequence-specific DNA binding	GO:0005905//coated pit;GO:0008021//synaptic vesicle;GO:0030121//AP-1 adaptor complex;GO:0005634//nucleus
463	CPIJ012641-RA	|pupal cuticle protein precursor|protein_coding|supercont3.484:1:409395:1|gene:CPIJ012641	80	10.3	1	1.146		-	-
464	CPIJ003484-RA	|cuticle protein, putative |protein_coding|supercont3.48:1:1370114:1|gene:CPIJ003484	80	16.1	1	0.552	*	-	-
465	CPIJ002354-RA	|triosephosphate isomerase|protein_coding|supercont3.33:1:1540763:1|gene:CPIJ002354	79	5.9	1	1.081		-	GO:0004807//triose-phosphate isomerase activity	-
466	CPIJ012011-RA	|conserved hypothetical protein|protein_coding|supercont3.346:1:435932:1|gene:CPIJ012011	79	12.1	1	1.039		GO:0045454//cell redox homeostasis;GO:0006662//glycerol ether metabolic process;GO:0008340//determination of adult lifespan;GO:0006974//response to DNA damage stimulus	GO:0009055//electron carrier activity;GO:0015035//protein disulfide oxidoreductase activity	GO:0005634//nucleus
467	CPIJ019321-RA	|prolyl-tRNA synthetase |protein_coding|supercont3.1565:1:60739:1|gene:CPIJ019321	79	5.1	2	1.227	*	GO:0006433//prolyl-tRNA aminoacylation	GO:0046933//hydrogen ion transporting ATP synthase activity, rotational mechanism;GO:0004827//proline-tRNA ligase activity;GO:0005524//ATP binding	GO:0005737//cytoplasm;GO:0005886//plasma membrane
468	CPIJ014686-RA	|conserved hypothetical protein|protein_coding|supercont3.585:1:289312:1|gene:CPIJ014686	79	11.2	1	0.924	*	GO:0006511//ubiquitin-dependent protein catabolic process	GO:0004221//ubiquitin thiolesterase activity;GO:0008234//cysteine-type peptidase activity	-
469	CPIJ015023-RA	|stretchin-mlck|protein_coding|supercont3.586:1:273788:1|gene:CPIJ015023	78	7.1	2	0.728		-	-
470	CPIJ015348-RA	|tuberin |protein_coding|supercont3.607:1:261618:1|gene:CPIJ015348	78	4.3	1	1.283		GO:0035220//wing disc development;GO:0018991//oviposition;GO:0007626//locomotory behavior;GO:0051056//regulation of small GTPase mediated signal transduction;GO:0016310//phosphorylation;GO:0046716//muscle cell homeostasis;GO:0042335//cuticle development;GO:0048477//oogenesis;GO:0043547//positive regulation of GTPase activity;GO:0000398//nuclear mRNA splicing, via spliceosome	GO:0016301//kinase activity;GO:0005096//GTPase activator activity	GO:0071011//precatalytic spliceosome;GO:0005737//cytoplasm;GO:0071013//catalytic step 2 spliceosome;GO:0005875//microtubule associated complex
471	CPIJ801627-RA	|purine biosynthesis protein 6, pur6 |protein_coding|supercont3.210:1:637841:1|gene:CPIJ801627	78	3.3	1	1.2	*	GO:0007476//imaginal disc-derived wing morphogenesis;GO:0002121//inter-male aggressive behavior;GO:0006189//'de novo' IMP biosynthetic process	GO:0004638//phosphoribosylaminoimidazole carboxylase activity;GO:0005524//ATP binding;GO:0034023//5-(carboxyamino)imidazole ribonucleotide mutase activity	GO:0005737//cytoplasm
472	CPIJ016874-RA	|conserved hypothetical protein|protein_coding|supercont3.821:1:187363:1|gene:CPIJ016874	78	6.6	2	1.041		-	-
473	CPIJ001270-RA	|60S ribosomal protein L10a|protein_coding|supercont3.15:1:1741670:1|gene:CPIJ001270	78	6	1	0.993		GO:0006412//translation	GO:0003723//RNA binding	GO:0015934//large ribosomal subunit
474	CPIJ011346-RA	|notch |protein_coding|supercont3.312:1:472119:1|gene:CPIJ011346	77	0.4	1	1.027		GO:0007155//cell adhesion;GO:0045746//negative regulation of Notch signaling pathway;GO:0046716//muscle cell homeostasis	GO:0030246//carbohydrate binding;GO:0005509//calcium ion binding;GO:0005112//Notch binding	GO:0016324//apical plasma membrane
475	CPIJ014084-RA	|conserved hypothetical protein|protein_coding|supercont3.496:1:329796:1|gene:CPIJ014084	77	10.5	1	0.923	*	GO:0006404//RNA import into nucleus;GO:0006120//mitochondrial electron transport, NADH to ubiquinone	-	GO:0005747//mitochondrial respiratory chain complex I
476	CPIJ013629-RA	|hypothetical protein|protein_coding|supercont3.509:1:353651:1|gene:CPIJ013629	77	13.8	1	1.565	*	-	-
477	CPIJ801743-RA	|prolyl endopeptidase|protein_coding|supercont3.26:1:1650732:1|gene:CPIJ801743	77	3.9	2	1.101	*	GO:0006508//proteolysis	GO:0004252//serine-type endopeptidase activity;GO:0004091//carboxylesterase activity	-
478	CPIJ801809-RA	||protein_coding|supercont3.319:1:466255:1|gene:CPIJ801809	77	7.1	1	1.141	*	GO:0043647//inositol phosphate metabolic process;GO:0009117//nucleotide metabolic process	GO:0008486//diphosphoinositol-polyphosphate diphosphatase activity	GO:0005737//cytoplasm;GO:0005634//nucleus
479	CPIJ009531-RA	|conserved hypothetical protein|protein_coding|supercont3.226:1:590207:1|gene:CPIJ009531	76	4.6	3	1.038		GO:0051124//synaptic growth at neuromuscular junction;GO:0019991//septate junction assembly;GO:0051294//establishment of spindle orientation;GO:0046956//positive phototaxis;GO:0045197//establishment or maintenance of epithelial cell apical/basal polarity;GO:0008049//male courtship behavior;GO:0016336//establishment or maintenance of polarity of larval imaginal disc epithelium;GO:0008285//negative…	GO:0005198//structural molecule activity;GO:0004385//guanylate kinase activity	GO:0031594//neuromuscular junction;GO:0042734//presynaptic membrane;GO:0016323//basolateral plasma membrane;GO:0045211//postsynaptic membrane;GO:0016328//lateral plasma membrane;GO:0045179//apical cortex;GO:0005856//cytoskeleton;GO:0005918//septate junction;GO:0048471//perinuclear region of cytoplasm;GO:0043195//terminal button
480	CPIJ017623-RA	|tetratricopeptide repeat protein 1|protein_coding|supercont3.957:1:150251:1|gene:CPIJ017623	76	3.6	1	1.008		-	-
481	CPIJ009714-RA	|conserved hypothetical protein|protein_coding|supercont3.252:1:573348:1|gene:CPIJ009714	76	9.3	2	1.314	*	-	-
482	CPIJ013378-RA	|sorbitol dehydrogenase|protein_coding|supercont3.454:1:365777:1|gene:CPIJ013378	76	6.9	2	1.1		GO:0055114//oxidation-reduction process	GO:0000166//nucleotide binding;GO:0008270//zinc ion binding	-
483	CPIJ001709-RA	|conserved hypothetical protein|protein_coding|supercont3.19:1:1672525:1|gene:CPIJ001709	75	12.6	3	1.054	*	-	-
484	CPIJ008116-RA	|adenosylhomocysteinase |protein_coding|supercont3.184:1:741743:1|gene:CPIJ008116	75	2.5	1	1.292		GO:0006730//one-carbon metabolic process	-	GO:0005737//cytoplasm
485	CPIJ801977-RA	|sensory appendage protein, putative|protein_coding|supercont3.42:1:1498980:1|gene:CPIJ801977	75	8.8	1	0.656	*	GO:0016310//phosphorylation	-	-
486	CPIJ004552-RA	|conserved hypothetical protein|protein_coding|supercont3.74:1:1094382:1|gene:CPIJ004552	75	7.6	1	1.295	*	GO:0045475//locomotor rhythm;GO:0001932//regulation of protein phosphorylation;GO:0048148//behavioral response to cocaine;GO:0048149//behavioral response to ethanol;GO:0007165//signal transduction	GO:0004691//cAMP-dependent protein kinase activity;GO:0008603//cAMP-dependent protein kinase regulator activity;GO:0005515//protein binding	GO:0005737//cytoplasm;GO:0005952//cAMP-dependent protein kinase complex
487	CPIJ001507-RA	|cysteine-rich secretory protein 3 precursor|protein_coding|supercont3.28:1:1692035:1|gene:CPIJ001507	75	7.4	2	1.263		-	-
488	CPIJ009434-RA	|glutathione S-transferase 1|protein_coding|supercont3.234:1:593200:1|gene:CPIJ009434	75	6.1	1	1.112		GO:0007095//mitotic cell cycle G2/M transition DNA damage checkpoint;GO:0022008//neurogenesis	GO:0004364//glutathione transferase activity;GO:0003676//nucleic acid binding;GO:0043295//glutathione binding	-
489	CPIJ003476-RA	|cuticle protein, putative |protein_coding|supercont3.48:1:1370114:1|gene:CPIJ003476	74	8.5	1	0.997		-	-
489	CPIJ003477-RA	|cuticle protein, putative |protein_coding|supercont3.48:1:1370114:1|gene:CPIJ003477	74	8.5	1
490	CPIJ006067-RA	|ATP synthase B chain, mitochondrial precursor|protein_coding|supercont3.106:1:928037:1|gene:CPIJ006067	74	10.9	2	1.459	*	GO:0015991//ATP hydrolysis coupled proton transport;GO:0006911//phagocytosis, engulfment;GO:0015986//ATP synthesis coupled proton transport	GO:0008553//hydrogen-exporting ATPase activity, phosphorylative mechanism;GO:0046933//hydrogen ion transporting ATP synthase activity, rotational mechanism;GO:0005524//ATP binding	GO:0005811//lipid particle;GO:0000275//mitochondrial proton-transporting ATP synthase complex, catalytic core F(1);GO:0000276//mitochondrial proton-transporting ATP synthase complex, coupling factor F(o)
491	CPIJ006122-RA	|hypothetical protein|protein_coding|supercont3.117:1:923633:1|gene:CPIJ006122	74	12.7	2	0.839		-	-
492	CPIJ002077-RA	|aspartyl/asparaginyl beta-hydroxylase |protein_coding|supercont3.21:1:1629438:1|gene:CPIJ002077	74	1.9	1	0.974		-	-
493	CPIJ004079-RA	|elongation factor -1 beta,delta |protein_coding|supercont3.60:1:1176631:1|gene:CPIJ004079	73	4.2	1	1.351		-	-
494	CPIJ004888-RA	|conserved hypothetical protein|protein_coding|supercont3.80:1:1046220:1|gene:CPIJ004888	73	5.6	1	1.433	*	GO:0006412//translation	GO:0003735//structural constituent of ribosome;GO:0019843//rRNA binding	GO:0022627//cytosolic small ribosomal subunit
495	CPIJ002395-RA	|dopachrome conversion enzyme|protein_coding|supercont3.33:1:1540763:1|gene:CPIJ002395	73	4.6	2	0.97		GO:0042435//indole-containing compound biosynthetic process;GO:0048066//developmental pigmentation	GO:0004167//dopachrome isomerase activity	GO:0005576//extracellular region
496	CPIJ000146-RA	|superoxide dismutase 2 |protein_coding|supercont3.1:1:3873040:1|gene:CPIJ000146	73	8.1	1	0.755		GO:0006801//superoxide metabolic process;GO:0055114//oxidation-reduction process	GO:0004784//superoxide dismutase activity	-
497	CPIJ800253-RA	|cytochrome P450 4g15|protein_coding|supercont3.234:1:593200:1|gene:CPIJ800253	72	3.9	2	1.616	*	GO:0055114//oxidation-reduction process	GO:0009055//electron carrier activity;GO:0004497//monooxygenase activity;GO:0005506//iron ion binding;GO:0020037//heme binding;GO:0016705//oxidoreductase activity, acting on paired donors, with incorporation or reduction of molecular oxygen	GO:0043231//intracellular membrane-bounded organelle;GO:0016020//membrane
498	CPIJ802320-RA	|26S proteasome non-ATPase regulatory subunit 3|protein_coding|supercont3.78:1:1046793:1|gene:CPIJ802320	72	2.2	1	0.997		GO:0050790//regulation of catalytic activity;GO:0006508//proteolysis	GO:0004175//endopeptidase activity;GO:0030234//enzyme regulator activity	GO:0008541//proteasome regulatory particle, lid subcomplex
499	CPIJ012245-RA	|conserved hypothetical protein|protein_coding|supercont3.398:1:425501:1|gene:CPIJ012245	72	3.7	2	0.94		-	-
500	CPIJ801954-RA	|phosrestin ii|protein_coding|supercont3.39:1:1421877:1|gene:CPIJ801954	72	5.2	2	1.406		GO:0016060//metarhodopsin inactivation;GO:0045494//photoreceptor cell maintenance;GO:0006897//endocytosis	-	GO:0016028//rhabdomere;GO:0005737//cytoplasm;GO:0016020//membrane
501	CPIJ007228-RA	|heat shock protein, putative |protein_coding|supercont3.151:1:811255:1|gene:CPIJ007228	72	14	1	1.017		GO:0006950//response to stress	GO:0005524//ATP binding;GO:0051082//unfolded protein binding	GO:0005811//lipid particle;GO:0005759//mitochondrial matrix
502	CPIJ005656-RA	|oxidoreductase |protein_coding|supercont3.99:1:949261:1|gene:CPIJ005656	72	12.8	2	1.139	*	GO:0055114//oxidation-reduction process	GO:0000166//nucleotide binding	-
503	CPIJ010173-RA	|testis-specific protein pbs13|protein_coding|supercont3.264:1:536615:1|gene:CPIJ010173	72	2	1	1.273	*	-	-
504	CPIJ009164-RA	|calnexin precursor|protein_coding|supercont3.215:1:617025:1|gene:CPIJ009164	72	3.7	2	0.972		GO:0006457//protein folding;GO:0010522//regulation of calcium ion transport into cytosol;GO:0016063//rhodopsin biosynthetic process;GO:0001895//retina homeostasis	GO:0005509//calcium ion binding;GO:0051082//unfolded protein binding	GO:0005886//plasma membrane
505	CPIJ801829-RA	|chaperonin |protein_coding|supercont3.32:1:1521851:1|gene:CPIJ801829	72	6.4	2	1.02		GO:0006457//protein folding;GO:0022008//neurogenesis;GO:0031122//cytoplasmic microtubule organization;GO:0007052//mitotic spindle organization	GO:0042623//ATPase activity, coupled;GO:0005524//ATP binding;GO:0051082//unfolded protein binding	GO:0005832//chaperonin-containing T-complex;GO:0005811//lipid particle
506	CPIJ019115-RA	|lambda-crystallin|protein_coding|supercont3.1516:1:69250:1|gene:CPIJ019115	72	7.7	2	1.323	*	GO:0055114//oxidation-reduction process	GO:0070403//NAD+ binding;GO:0003857//3-hydroxyacyl-CoA dehydrogenase activity	-
507	CPIJ002661-RA	|glutathione S-transferase 1-6|protein_coding|supercont3.36:1:1496554:1|gene:CPIJ002661	72	1.5	1	1.111	*	-	GO:0018833//DDT-dehydrochlorinase activity	-
508	CPIJ000373-RA	|conserved hypothetical protein|protein_coding|supercont3.4:1:2511003:1|gene:CPIJ000373	71	7.7	1	1.138		-	-
509	CPIJ019138-RA	|fumarylacetoacetate hydrolase domain-containing protein 1|protein_coding|supercont3.1517:1:68142:1|gene:CPIJ019138	71	9.8	3	1.074		-	GO:0016787//hydrolase activity	-
510	CPIJ005773-RA	|actin binding |protein_coding|supercont3.100:1:939276:1|gene:CPIJ005773	71	1.4	1	1.141		GO:0007016//cytoskeletal anchoring at plasma membrane;GO:0007163//establishment or maintenance of cell polarity;GO:0030720//oocyte localization involved in germarium-derived egg chamber formation;GO:0007155//cell adhesion	GO:0045296//cadherin binding;GO:0003779//actin binding;GO:0005198//structural molecule activity	GO:0030055//cell-substrate junction;GO:0016342//catenin complex;GO:0015629//actin cytoskeleton;GO:0005914//spot adherens junction
511	CPIJ801444-RA	|T-complex protein 1 subunit epsilon|protein_coding|supercont3.1199:1:110451:1|gene:CPIJ801444	71	3.9	2	1.242	*	GO:0006457//protein folding;GO:0022008//neurogenesis;GO:0007052//mitotic spindle organization	GO:0042623//ATPase activity, coupled;GO:0005524//ATP binding;GO:0051082//unfolded protein binding	GO:0005832//chaperonin-containing T-complex
512	CPIJ013961-RA	|GPI mannosyltransferase 3|protein_coding|supercont3.550:1:337235:1|gene:CPIJ013961	71	2.7	1	0.946		-	GO:0000030//mannosyltransferase activity	GO:0031227//intrinsic to endoplasmic reticulum membrane
513	CPIJ013881-RA	|conserved hypothetical protein|protein_coding|supercont3.499:1:339357:1|gene:CPIJ013881	71	29.2	3	0.57		GO:0006950//response to stress	GO:0051082//unfolded protein binding	-
514	CPIJ008876-RA	|lysosomal pro-X carboxypeptidase, putative |protein_coding|supercont3.208:1:649753:1|gene:CPIJ008876	71	3.6	2	1.303	*	GO:0006508//proteolysis	GO:0008236//serine-type peptidase activity	-
515	CPIJ009366-RA	|chromosome region maintenance protein 1/exportin |protein_coding|supercont3.224:1:594183:1|gene:CPIJ009366	71	1.4	1	1.14		GO:0006611//protein export from nucleus;GO:0007275//multicellular organismal development;GO:0007099//centriole replication	GO:0005515//protein binding;GO:0005049//nuclear export signal receptor activity	GO:0005643//nuclear pore
516	CPIJ015671-RA	|glyoxylate reductase/hydroxypyruvate reductase|protein_coding|supercont3.644:1:247258:1|gene:CPIJ015671	70	3.7	1	0.64	*	GO:0055114//oxidation-reduction process	GO:0016616//oxidoreductase activity, acting on the CH-OH group of donors, NAD or NADP as acceptor	GO:0005576//extracellular region
517	CPIJ003323-RA	|synaptosomal associated protein |protein_coding|supercont3.47:1:1403514:1|gene:CPIJ003323	70	7.6	1	1.231		GO:0048172//regulation of short-term neuronal synaptic plasticity;GO:0016082//synaptic vesicle priming;GO:0016081//synaptic vesicle docking involved in exocytosis;GO:0006893//Golgi to plasma membrane transport	GO:0005484//SNAP receptor activity	GO:0045202//synapse;GO:0005886//plasma membrane
518	CPIJ002841-RA	|leucine aminopeptidase |protein_coding|supercont3.37:1:1455656:1|gene:CPIJ002841	70	2.5	1	0.942	*	GO:0006508//proteolysis	GO:0030145//manganese ion binding;GO:0008235//metalloexopeptidase activity;GO:0004177//aminopeptidase activity	-
519	CPIJ006486-RA	|glucose-6-phosphate isomerase |protein_coding|supercont3.129:1:873558:1|gene:CPIJ006486	70	8.1	3	0.995		GO:0006094//gluconeogenesis	GO:0004347//glucose-6-phosphate isomerase activity	GO:0005737//cytoplasm
519	CPIJ017610-RA	|glucose-6-phosphate isomerase|protein_coding|supercont3.1139:1:150968:1|gene:CPIJ017610	70	11	3
520	CPIJ013142-RA	|PfmpC|protein_coding|supercont3.446:1:375653:1|gene:CPIJ013142	70	9.3	3	1.172		GO:0048190//wing disc dorsal/ventral pattern formation;GO:0006817//phosphate transport	-	GO:0005743//mitochondrial inner membrane;GO:0005811//lipid particle;GO:0016021//integral to membrane
521	CPIJ004390-RA	|pyruvate dehydrogenase |protein_coding|supercont3.66:1:1106043:1|gene:CPIJ004390	70	7.3	2	0.925		GO:0055114//oxidation-reduction process	GO:0004739//pyruvate dehydrogenase (acetyl-transferring) activity	GO:0043231//intracellular membrane-bounded organelle
522	CPIJ007064-RA	|conserved hypothetical protein|protein_coding|supercont3.139:1:823831:1|gene:CPIJ007064	69	24.2	3	1.35	*	GO:0042332//gravitaxis;GO:0016310//phosphorylation;GO:0045887//positive regulation of synaptic growth at neuromuscular junction;GO:0030178//negative regulation of Wnt receptor signaling pathway;GO:0007474//imaginal disc-derived wing vein specification;GO:0006139//nucleobase, nucleoside, nucleotide and nucleic acid metabolic process;GO:0016318//ommatidial rotation	GO:0004674//protein serine/threonine kinase activity;GO:0005524//ATP binding;GO:0004017//adenylate kinase activity	-
523	CPIJ007914-RA	|alpha-endosulfine, putative |protein_coding|supercont3.172:1:749250:1|gene:CPIJ007914	69	12.8	1	0.759		GO:0007584//response to nutrient;GO:0007052//mitotic spindle organization;GO:0030104//water homeostasis;GO:0048477//oogenesis	GO:0017098//sulfonylurea receptor binding	-
524	CPIJ801865-RA	|hydrogen-transporting ATP synthase, G-subunit, putative |protein_coding|supercont3.32:1:1521851:1|gene:CPIJ801865	69	14.9	1	1.403	*	GO:0015986//ATP synthesis coupled proton transport	-	GO:0000276//mitochondrial proton-transporting ATP synthase complex, coupling factor F(o);GO:0005811//lipid particle
525	CPIJ011705-RA	|myelin expression factor 2|protein_coding|supercont3.387:1:453231:1|gene:CPIJ011705	69	5.3	2	0.948		GO:0007277//pole cell development;GO:0045451//pole plasm oskar mRNA localization;GO:0007067//mitosis	GO:0000166//nucleotide binding	GO:0030529//ribonucleoprotein complex;GO:0005737//cytoplasm;GO:0005634//nucleus
526	CPIJ801884-RA	|recessive suppressor of secretory defect|protein_coding|supercont3.340:1:461822:1|gene:CPIJ801884	69	1.7	1	---		GO:0046329//negative regulation of JNK cascade;GO:0046664//dorsal closure, amnioserosa morphology change;GO:0046856//phosphatidylinositol dephosphorylation;GO:0016199//axon midline choice point recognition	-	GO:0071683//sensory dendrite;GO:0043025//neuronal cell body
527	CPIJ001289-RA	|eukaryotic translation initiation factor 5A|protein_coding|supercont3.15:1:1741670:1|gene:CPIJ001289	69	11.2	2	0.83	*	GO:0006413//translational initiation;GO:0006452//translational frameshifting;GO:0008612//peptidyl-lysine modification to hypusine;GO:0045905//positive regulation of translational termination;GO:0045901//positive regulation of translational elongation	GO:0003746//translation elongation factor activity;GO:0043022//ribosome binding	GO:0005737//cytoplasm
528	CPIJ000908-RA	|cell death-regulatory protein GRIM19|protein_coding|supercont3.9:1:2056888:1|gene:CPIJ000908	69	9.3	1	1.245		-	GO:0003954//NADH dehydrogenase activity	GO:0005747//mitochondrial respiratory chain complex I
529	CPIJ017326-RA	|general odorant-binding protein 99a precursor|protein_coding|supercont3.984:1:162049:1|gene:CPIJ017326	69	6.5	1	0.675	*	GO:0007606//sensory perception of chemical stimulus	GO:0005549//odorant binding	-
530	CPIJ009731-RA	|glucosidase 2 subunit beta precursor|protein_coding|supercont3.252:1:573348:1|gene:CPIJ009731	69	3.6	2	0.848		-	-
531	CPIJ013171-RA	|alpha-glucosidase precursor|protein_coding|supercont3.465:1:370880:1|gene:CPIJ013171	69	1.8	1	1.08		-	GO:0043169//cation binding;GO:0003824//catalytic activity	-
532	CPIJ009817-RA	|conserved hypothetical protein|protein_coding|supercont3.266:1:566074:1|gene:CPIJ009817	69	22.4	1	0.959		GO:0006497//protein lipidation;GO:0010998//regulation of translational initiation by eIF2 alpha phosphorylation	-	GO:0030018//Z disc
533	CPIJ008049-RA	|hexokinase |protein_coding|supercont3.194:1:745124:1|gene:CPIJ008049	69	7.6	3	1		GO:0016310//phosphorylation;GO:0006096//glycolysis	GO:0005524//ATP binding;GO:0004396//hexokinase activity	-
533	CPIJ017812-RA	|hexokinase |protein_coding|supercont3.1019:1:141144:1|gene:CPIJ017812	69	9.8	3
534	CPIJ012376-RA	|histone H2B.1/H2B.2|protein_coding|supercont3.392:1:416341:1|gene:CPIJ012376	68	16.1	2	0.906		GO:0006334//nucleosome assembly	GO:0003677//DNA binding	GO:0035267//NuA4 histone acetyltransferase complex;GO:0005811//lipid particle
534	CPIJ020276-RA	|histone H2B.1|protein_coding|supercont3.2677:1:12312:1|gene:CPIJ020276	68	14	2
534	CPIJ015005-RA	|late histone H2B.L4|protein_coding|supercont3.629:1:273900:1|gene:CPIJ015005	68	15.7	2
534	CPIJ012391-RA	|histone H2B.1/H2B.2|protein_coding|supercont3.392:1:416341:1|gene:CPIJ012391 >CPIJ012404-RA |histone H2B.1/H2B.2|protein_coding|supercont3.392:1:416341:1|gene:CPIJ012404 >CPIJ012381-RA |histone H2B.3|protein_coding|supercont3.392:1:416341:1|gene:CP	68	16.1	2
535	CPIJ000766-RA	|conserved hypothetical protein|protein_coding|supercont3.10:1:2129711:1|gene:CPIJ000766	68	15.9	2	0.818		-	-
536	CPIJ013144-RA	|vacuolar ATPase M9|protein_coding|supercont3.446:1:375653:1|gene:CPIJ013144	68	21.6	1	1.21		GO:0015991//ATP hydrolysis coupled proton transport	-	GO:0033179//proton-transporting V-type ATPase, V0 domain
537	CPIJ007439-RA	|conserved hypothetical protein|protein_coding|supercont3.166:1:789185:1|gene:CPIJ007439	68	3.1	1	0.945		-	GO:0000166//nucleotide binding	-
538	CPIJ018059-RA	|NHL repeat containing 2|protein_coding|supercont3.1083:1:127340:1|gene:CPIJ018059	68	1.8	1	---		-	-
539	CPIJ011350-RA	|conserved hypothetical protein|protein_coding|supercont3.323:1:471161:1|gene:CPIJ011350	68	12.6	1	0.958		GO:0035186//syncytial blastoderm mitotic cell cycle;GO:0007052//mitotic spindle organization;GO:0046843//dorsal appendage formation;GO:0016926//protein desumoylation;GO:0006911//phagocytosis, engulfment;GO:0071560//cellular response to transforming growth factor beta stimulus;GO:0006099//tricarboxylic acid cycle;GO:0060997//dendritic spine morphogenesis;GO:0043406//positive regulation of MAP kina…	GO:0005515//protein binding	GO:0005730//nucleolus;GO:0030496//midbody;GO:0000780//condensed nuclear chromosome, centromeric region
540	CPIJ005840-RA	|myosin IIIA|protein_coding|supercont3.115:1:935632:1|gene:CPIJ005840	68	1.5	2	0.963		GO:0016062//adaptation of rhodopsin mediated signaling;GO:0016059//deactivation of rhodopsin mediated signaling;GO:0033227//dsRNA transport;GO:0006886//intracellular protein transport;GO:0006468//protein phosphorylation;GO:0007604//phototransduction, UV	GO:0004702//receptor signaling protein serine/threonine kinase activity;GO:0035091//phosphatidylinositol binding;GO:0004713//protein tyrosine kinase activity;GO:0003774//motor activity;GO:0042623//ATPase activity, coupled;GO:0005516//calmodulin binding;GO:0005524//ATP binding	GO:0016027//inaD signaling complex;GO:0005737//cytoplasm;GO:0005875//microtubule associated complex;GO:0042385//myosin III complex
541	CPIJ018791-RA	|conserved hypothetical protein|protein_coding|supercont3.1284:1:88035:1|gene:CPIJ018791	68	3	2	0.989		-	-
542	CPIJ003543-RA	|T-complex protein 1 subunit zeta|protein_coding|supercont3.48:1:1370114:1|gene:CPIJ003543	68	2.4	1	0.998		GO:0006457//protein folding;GO:0031122//cytoplasmic microtubule organization;GO:0007052//mitotic spindle organization;GO:0007067//mitosis;GO:0007099//centriole replication	GO:0042623//ATPase activity, coupled;GO:0005524//ATP binding;GO:0051082//unfolded protein binding	GO:0005832//chaperonin-containing T-complex;GO:0005811//lipid particle
543	CPIJ007165-RA	|conserved hypothetical protein|protein_coding|supercont3.143:1:815811:1|gene:CPIJ007165	68	6	1	0.824	*	-	-
544	CPIJ004172-RA	|threonyl-tRNA synthetase |protein_coding|supercont3.64:1:1151886:1|gene:CPIJ004172	67	3.7	2	1.081		GO:0006435//threonyl-tRNA aminoacylation	GO:0004829//threonine-tRNA ligase activity;GO:0005524//ATP binding	GO:0005737//cytoplasm
545	CPIJ004648-RA	|igf2 mRNA binding protein, putative |protein_coding|supercont3.70:1:1076427:1|gene:CPIJ004648	67	2.3	1	0.779		GO:0016311//dephosphorylation;GO:0000398//nuclear mRNA splicing, via spliceosome;GO:0051124//synaptic growth at neuromuscular junction;GO:0007283//spermatogenesis;GO:0046854//phosphatidylinositol phosphorylation	GO:0008934//inositol-1(or 4)-monophosphatase activity;GO:0000166//nucleotide binding	GO:0071011//precatalytic spliceosome;GO:0071013//catalytic step 2 spliceosome
545	CPIJ011349-RA	|igf2 mRNA binding protein, putative |protein_coding|supercont3.312:1:472119:1|gene:CPIJ011349	67	1.2	1
546	CPIJ006613-RA	|aspartate aminotransferase |protein_coding|supercont3.122:1:856788:1|gene:CPIJ006613	66	6.5	3	1.12		GO:0006520//cellular amino acid metabolic process;GO:0009058//biosynthetic process	GO:0004069//L-aspartate:2-oxoglutarate aminotransferase activity;GO:0080130//L-phenylalanine:2-oxoglutarate aminotransferase activity	-
547	CPIJ008540-RA	|muscle-specific protein 20|protein_coding|supercont3.200:1:691817:1|gene:CPIJ008540	66	21.2	3	0.992		GO:0007520//myoblast fusion;GO:0007155//cell adhesion	GO:0003779//actin binding;GO:0005509//calcium ion binding	GO:0043292//contractile fiber
548	CPIJ800229-RA	|cytochrome P450 17A1|protein_coding|supercont3.278:1:518298:1|gene:CPIJ800229	66	2.1	1	0.806	*	GO:0055114//oxidation-reduction process	GO:0016705//oxidoreductase activity, acting on paired donors, with incorporation or reduction of molecular oxygen;GO:0004497//monooxygenase activity;GO:0005506//iron ion binding;GO:0009055//electron carrier activity	-
548	CPIJ800231-RA	|cytochrome P450 9b1|protein_coding|supercont3.39:1:1421877:1|gene:CPIJ800231	66	2.1	1
548	CPIJ800222-RA	|cytochrome P450 9b2|protein_coding|supercont3.278:1:518298:1|gene:CPIJ800222	66	2.1	1
548	CPIJ800237-RA	|cytochrome P450 9b1|protein_coding|supercont3.264:1:536615:1|gene:CPIJ800237	66	2.1	1
549	CPIJ000190-RA	|eukaryotic translation initiation factor 3 subunit 4|protein_coding|supercont3.3:1:2758190:1|gene:CPIJ000190	66	6.6	1	---		GO:0006413//translational initiation;GO:0007067//mitosis	GO:0003729//mRNA binding;GO:0003743//translation initiation factor activity;GO:0008270//zinc ion binding;GO:0000166//nucleotide binding	GO:0005852//eukaryotic translation initiation factor 3 complex
550	CPIJ009099-RA	|conserved hypothetical protein|protein_coding|supercont3.241:1:618684:1|gene:CPIJ009099	66	10.5	2	0.733	*	-	-
551	CPIJ009106-RA	|angiotensin-converting enzyme precursor|protein_coding|supercont3.241:1:618684:1|gene:CPIJ009106	65	2	1	0.946		GO:0007552//metamorphosis;GO:0007289//spermatid nucleus differentiation;GO:0006508//proteolysis;GO:0007291//sperm individualization	GO:0008241//peptidyl-dipeptidase activity;GO:0008270//zinc ion binding;GO:0008237//metallopeptidase activity	GO:0005615//extracellular space;GO:0016020//membrane
552	CPIJ002795-RA	|hypothetical protein|protein_coding|supercont3.46:1:1455867:1|gene:CPIJ002795	65	11.3	2	0.602		-	-
553	CPIJ008217-RA	|acyl-coa dehydrogenase |protein_coding|supercont3.174:1:735436:1|gene:CPIJ008217	65	7.1	3	1.426	*	GO:0006635//fatty acid beta-oxidation	GO:0043958//acryloyl-CoA reductase activity;GO:0003995//acyl-CoA dehydrogenase activity	GO:0005875//microtubule associated complex;GO:0005811//lipid particle;GO:0005759//mitochondrial matrix
554	CPIJ015309-RA	|rab gdp-dissociation inhibitor |protein_coding|supercont3.616:1:262975:1|gene:CPIJ015309	65	5.2	2	1.025		GO:0016192//vesicle-mediated transport;GO:0015031//protein transport	GO:0005093//Rab GDP-dissociation inhibitor activity	GO:0005875//microtubule associated complex;GO:0008021//synaptic vesicle
555	CPIJ004551-RA	|conserved hypothetical protein|protein_coding|supercont3.74:1:1094382:1|gene:CPIJ004551	65	9.6	1	1.287	*	GO:0045475//locomotor rhythm;GO:0001932//regulation of protein phosphorylation;GO:0048148//behavioral response to cocaine;GO:0048149//behavioral response to ethanol;GO:0007165//signal transduction	GO:0004691//cAMP-dependent protein kinase activity;GO:0008603//cAMP-dependent protein kinase regulator activity;GO:0005515//protein binding	GO:0005737//cytoplasm;GO:0005952//cAMP-dependent protein kinase complex
556	CPIJ011945-RA	|methionine aminopeptidase 2|protein_coding|supercont3.350:1:437257:1|gene:CPIJ011945	64	4.4	1	---		GO:0009987//cellular process;GO:0006508//proteolysis	GO:0008235//metalloexopeptidase activity;GO:0004177//aminopeptidase activity	-
556	CPIJ020069-RA	|methionine aminopeptidase 2|protein_coding|supercont3.2605:1:18102:1|gene:CPIJ020069	64	4.8	1
557	CPIJ000080-RA	|UBX domain-containing protein 1|protein_coding|supercont3.1:1:3873040:1|gene:CPIJ000080	64	4.6	1	---		-	-
558	CPIJ003665-RA	|conserved hypothetical protein|protein_coding|supercont3.53:1:1295193:1|gene:CPIJ003665	64	1.9	1	0.878		-	-
559	CPIJ001564-RA	|selenide|protein_coding|supercont3.17:1:1689851:1|gene:CPIJ001564	64	4.6	2	0.759		GO:0022008//neurogenesis;GO:0006541//glutamine metabolic process;GO:0007444//imaginal disc development;GO:0007005//mitochondrion organization;GO:2000378//negative regulation of reactive oxygen species metabolic process;GO:0008284//positive regulation of cell proliferation	GO:0004756//selenide, water dikinase activity;GO:0005524//ATP binding	-
560	CPIJ015587-RA	|oligosaccharyl transferase |protein_coding|supercont3.667:1:250596:1|gene:CPIJ015587	64	1.7	1	1.004		GO:0006486//protein glycosylation;GO:0022416//bristle development	GO:0004576//oligosaccharyl transferase activity	GO:0016020//membrane
561	CPIJ002906-RA	|conserved hypothetical protein|protein_coding|supercont3.40:1:1445476:1|gene:CPIJ002906	63	4.2	2	0.849		GO:0007399//nervous system development;GO:0009987//cellular process;GO:0008152//metabolic process	GO:0003677//DNA binding	-
562	CPIJ008875-RA	|prolylcarboxypeptidase, putative |protein_coding|supercont3.208:1:649753:1|gene:CPIJ008875	63	3.3	2	1.466	*	GO:0006508//proteolysis	GO:0008236//serine-type peptidase activity	-
563	CPIJ014509-RA	|bcr-associated protein|protein_coding|supercont3.547:1:302095:1|gene:CPIJ014509	63	4.3	1	1.091	*	GO:0006886//intracellular protein transport	-	GO:0005783//endoplasmic reticulum
564	CPIJ005584-RA	|synaptic glycoprotein SC2|protein_coding|supercont3.114:1:957463:1|gene:CPIJ005584	63	5	1	---		GO:0006629//lipid metabolic process	GO:0016627//oxidoreductase activity, acting on the CH-CH group of donors	GO:0005737//cytoplasm
565	CPIJ000728-RA	|conserved hypothetical protein|protein_coding|supercont3.6:1:2194502:1|gene:CPIJ000728	63	19.6	1	1.687	*	GO:0007286//spermatid development;GO:0006122//mitochondrial electron transport, ubiquinol to cytochrome c	-	GO:0005740//mitochondrial envelope
566	CPIJ006893-RA	|myosin light chain kinase |protein_coding|supercont3.149:1:834579:1|gene:CPIJ006893	63	1.3	2	1.141	*	GO:0007517//muscle organ development;GO:0016310//phosphorylation	-	GO:0044422//organelle part;GO:0043232//intracellular non-membrane-bounded organelle
567	CPIJ002248-RA	|Y-box binding protein |protein_coding|supercont3.30:1:1586389:1|gene:CPIJ002248	63	13.9	2	0.942		GO:0000398//nuclear mRNA splicing, via spliceosome	-	GO:0071011//precatalytic spliceosome;GO:0071013//catalytic step 2 spliceosome
568	CPIJ012490-RA	|sterol carrier protein 2, putative|protein_coding|supercont3.388:1:416332:1|gene:CPIJ012490	63	12.7	2	0.874	*	-	-
568	CPIJ015127-RA	|sterol carrier protein 2, putative|protein_coding|supercont3.590:1:269552:1|gene:CPIJ015127	63	9.5	2
569	CPIJ010827-RA	|60S ribosomal protein L14|protein_coding|supercont3.309:1:504204:1|gene:CPIJ010827	63	6.7	1	1.005		GO:0006412//translation;GO:0051298//centrosome duplication;GO:0043524//negative regulation of neuron apoptosis	GO:0003735//structural constituent of ribosome	GO:0005811//lipid particle;GO:0022625//cytosolic large ribosomal subunit
570	CPIJ010151-RA	|dihydropyrimidinase |protein_coding|supercont3.274:1:538666:1|gene:CPIJ010151	63	4.5	2	1.034		GO:0006208//pyrimidine base catabolic process;GO:0006207//'de novo' pyrimidine base biosynthetic process	GO:0004157//dihydropyrimidinase activity	-
571	CPIJ008112-RA	|cell adhesion molecule |protein_coding|supercont3.184:1:741743:1|gene:CPIJ008112	62	2.9	3	0.908		GO:0048036//central complex development;GO:0016319//mushroom body development;GO:0019991//septate junction assembly;GO:0045924//regulation of female receptivity;GO:0048813//dendrite morphogenesis;GO:0008050//female courtship behavior;GO:0008049//male courtship behavior;GO:0007173//epidermal growth factor receptor signaling pathway;GO:0035151//regulation of tube size, open tracheal system;GO:00486…	GO:0005509//calcium ion binding	GO:0030175//filopodium;GO:0005919//pleated septate junction;GO:0016328//lateral plasma membrane
572	CPIJ009032-RA	|larval serum protein 2 precursor|protein_coding|supercont3.216:1:636209:1|gene:CPIJ009032	62	3.3	2	1.315	*	-	-
573	CPIJ003148-RA	|cystathionine beta-lyase |protein_coding|supercont3.43:1:1411417:1|gene:CPIJ003148	62	8.4	3	1.138	*	GO:0000096//sulfur amino acid metabolic process	GO:0004123//cystathionine gamma-lyase activity	-
574	CPIJ008286-RA	|serine protease, putative |protein_coding|supercont3.167:1:728313:1|gene:CPIJ008286	62	6.1	1	1.058		GO:0006508//proteolysis	-	-
575	CPIJ011907-RA	|conserved hypothetical protein|protein_coding|supercont3.356:1:442077:1|gene:CPIJ011907	61	3.7	1	0.825	*	GO:0070588//calcium ion transmembrane transport;GO:0035786//protein complex oligomerization;GO:0006851//mitochondrial calcium ion transport;GO:0019722//calcium-mediated signaling	GO:0005262//calcium channel activity	GO:0005743//mitochondrial inner membrane
575	CPIJ018760-RA	|conserved hypothetical protein|protein_coding|supercont3.1398:1:90718:1|gene:CPIJ018760	61	3.6	1
576	CPIJ016185-RA	|conserved hypothetical protein|protein_coding|supercont3.722:1:219995:1|gene:CPIJ016185	61	1.1	1	---		GO:0045749//negative regulation of S phase of mitotic cell cycle;GO:0008586//imaginal disc-derived wing vein morphogenesis;GO:0008587//imaginal disc-derived wing margin morphogenesis;GO:0007474//imaginal disc-derived wing vein specification;GO:0007480//imaginal disc-derived leg morphogenesis;GO:0048477//oogenesis;GO:0045893//positive regulation of transcription, DNA-dependent;GO:0022008//neurogen…	GO:0005515//protein binding;GO:0003713//transcription coactivator activity	GO:0035060//brahma complex
577	CPIJ005013-RA	|protein FAM98A|protein_coding|supercont3.82:1:1022597:1|gene:CPIJ005013	61	1.8	1	0.848	*	-	-
578	CPIJ017519-RA	|conserved hypothetical protein|protein_coding|supercont3.978:1:155470:1|gene:CPIJ017519	61	1.9	1	---		-	-
579	CPIJ004529-RA	|ubiquitin-conjugating enzyme E2-25kD |protein_coding|supercont3.73:1:1095011:1|gene:CPIJ004529	61	5	1	0.922	*	-	-
580	CPIJ003588-RA	|ubiquitin |protein_coding|supercont3.50:1:1344033:1|gene:CPIJ003588	61	11.7	1	---		GO:0006511//ubiquitin-dependent protein catabolic process	-	-
581	CPIJ005864-RA	|T-complex protein 1 subunit theta|protein_coding|supercont3.111:1:935238:1|gene:CPIJ005864	61	2.2	1	1.183		GO:0006457//protein folding;GO:0031122//cytoplasmic microtubule organization;GO:0007052//mitotic spindle organization	GO:0042623//ATPase activity, coupled;GO:0005524//ATP binding;GO:0051082//unfolded protein binding	GO:0005832//chaperonin-containing T-complex
582	CPIJ003374-RA	|aldo-keto reductase |protein_coding|supercont3.44:1:1402215:1|gene:CPIJ003374	60	4.5	1	1.102		-	GO:0016491//oxidoreductase activity	-
582	CPIJ003397-RA	|aldo-keto reductase |protein_coding|supercont3.44:1:1402215:1|gene:CPIJ003397	60	4.3	1
583	CPIJ008423-RA	|ablim |protein_coding|supercont3.193:1:709643:1|gene:CPIJ008423	60	1.6	1	1.073	*	GO:0007010//cytoskeleton organization;GO:0072499//photoreceptor cell axon guidance	GO:0003779//actin binding	GO:0005794//Golgi apparatus
584	CPIJ801647-RA	|anamorsin, putative |protein_coding|supercont3.224:1:594183:1|gene:CPIJ801647	60	4.6	1	0.524	*	-	-
585	CPIJ013609-RA	|conserved hypothetical protein|protein_coding|supercont3.517:1:354750:1|gene:CPIJ013609	60	23.4	2	0.519	*	GO:0022416//bristle development	-	GO:0031672//A band
586	CPIJ004119-RA	|abc transporter, putative|protein_coding|supercont3.62:1:1160297:1|gene:CPIJ004119	60	1.6	1	---		GO:0006200//ATP catabolic process	GO:0005524//ATP binding;GO:0015408//ferric-transporting ATPase activity	GO:0043190//ATP-binding cassette (ABC) transporter complex;GO:0005886//plasma membrane
587	CPIJ013577-RA	|selenium-binding protein 2|protein_coding|supercont3.486:1:355568:1|gene:CPIJ013577	60	2.5	1	0.776		-	-
588	CPIJ019149-RA	|hypothetical protein|protein_coding|supercont3.1547:1:67783:1|gene:CPIJ019149	60	7.9	1	0.903		-	-
589	CPIJ007275-RA	|prophenoloxidase |protein_coding|supercont3.152:1:797360:1|gene:CPIJ007275	60	2.8	1	0.786		GO:0055114//oxidation-reduction process	GO:0004503//monophenol monooxygenase activity	-
590	CPIJ002360-RA	|myomesin |protein_coding|supercont3.33:1:1540763:1|gene:CPIJ002360	60	5	1	0.956		GO:0006468//protein phosphorylation	GO:0005524//ATP binding	-
591	CPIJ005017-RA	|predicted protein|protein_coding|supercont3.82:1:1022597:1|gene:CPIJ005017	60	9.4	1	0.572	*	-	GO:0005516//calmodulin binding	-
592	CPIJ010409-RA	|fructose-1,6-bisphosphatase 1|protein_coding|supercont3.291:1:522821:1|gene:CPIJ010409	60	3.2	1	1.049		-	GO:0042132//fructose 1,6-bisphosphate 1-phosphatase activity;GO:0000287//magnesium ion binding	GO:0005737//cytoplasm
593	CPIJ004899-RA	|eukaryotic translation initiation factor 3 subunit 1|protein_coding|supercont3.80:1:1046220:1|gene:CPIJ004899	59	10	2	1.053		GO:0006412//translation	-	-
594	CPIJ802144-RA	|predicted protein|protein_coding|supercont3.64:1:1151886:1|gene:CPIJ802144	59	8.8	1	0.93	*	-	-
595	CPIJ016035-RA	|ADP-ribosylation factor, putative |protein_coding|supercont3.688:1:227676:1|gene:CPIJ016035	59	7.5	1	---		GO:0000819//sister chromatid segregation;GO:0007264//small GTPase mediated signal transduction;GO:0051301//cell division;GO:0007067//mitosis	GO:0005525//GTP binding	GO:0031902//late endosome membrane;GO:0005819//spindle
596	CPIJ013596-RA	|glycogenin |protein_coding|supercont3.502:1:355236:1|gene:CPIJ013596	59	5.6	3	0.85		GO:0007498//mesoderm development	-	-
597	CPIJ003287-RA	|glycine dehydrogenase, mitochondrial precursor|protein_coding|supercont3.47:1:1403514:1|gene:CPIJ003287	59	0.9	1	1.098		GO:0055114//oxidation-reduction process;GO:0019464//glycine decarboxylation via glycine cleavage system	GO:0030170//pyridoxal phosphate binding;GO:0032440//2-alkenal reductase activity;GO:0016829//lyase activity	GO:0005960//glycine cleavage complex
598	CPIJ001218-RA	|40S ribosomal protein S23|protein_coding|supercont3.14:1:1835525:1|gene:CPIJ001218	59	12.6	2	1.195	*	GO:0006412//translation	GO:0003735//structural constituent of ribosome	GO:0022627//cytosolic small ribosomal subunit
599	CPIJ010503-RA	|ankyrin 2,3/unc44 |protein_coding|supercont3.270:1:519785:1|gene:CPIJ010503	58	1.8	2	1.103		-	-
600	CPIJ015133-RA	|eukaryotic translation initiation factor 3 subunit 7|protein_coding|supercont3.608:1:268948:1|gene:CPIJ015133	58	3.3	1	0.994		GO:0006446//regulation of translational initiation	GO:0003743//translation initiation factor activity	GO:0005829//cytosol
601	CPIJ015538-RA	|endonuclease G, mitochondrial precursor|protein_coding|supercont3.663:1:252859:1|gene:CPIJ015538	58	3.4	1	0.913		GO:0006261//DNA-dependent DNA replication;GO:0007286//spermatid development	GO:0003676//nucleic acid binding;GO:0046872//metal ion binding;GO:0004521//endoribonuclease activity;GO:0004520//endodeoxyribonuclease activity	GO:0005743//mitochondrial inner membrane
602	CPIJ005778-RA	|hypothetical protein|protein_coding|supercont3.100:1:939276:1|gene:CPIJ005778	58	5.5	1	0.774		-	-
603	CPIJ002991-RA	|surfeit locus protein 1|protein_coding|supercont3.45:1:1442824:1|gene:CPIJ002991	57	3.4	1	1.048		GO:0022008//neurogenesis;GO:0002168//instar larval development;GO:0007632//visual behavior;GO:0042331//phototaxis;GO:0008535//respiratory chain complex IV assembly	GO:0015232//heme transporter activity	-
604	CPIJ009501-RA	|60S acidic ribosomal protein P0|protein_coding|supercont3.235:1:591177:1|gene:CPIJ009501	57	3.2	1	1.236		GO:0042254//ribosome biogenesis;GO:0006414//translational elongation	GO:0003735//structural constituent of ribosome	-
605	CPIJ000179-RA	|ribophorin ii|protein_coding|supercont3.3:1:2758190:1|gene:CPIJ000179	57	2.9	1	---		-	GO:0004579//dolichyl-diphosphooligosaccharide-protein glycotransferase activity	GO:0008250//oligosaccharyltransferase complex
606	CPIJ004271-RA	|40S ribosomal protein S30, putative|protein_coding|supercont3.63:1:1125084:1|gene:CPIJ004271	57	8.3	1	0.691	*	GO:0006412//translation	GO:0003735//structural constituent of ribosome	-
606	CPIJ016408-RA	|40S ribosomal protein S30 |protein_coding|supercont3.752:1:210220:1|gene:CPIJ016408	57	8.3	1
607	CPIJ004874-RA	|predicted protein|protein_coding|supercont3.78:1:1046793:1|gene:CPIJ004874	57	2.2	1	0.889	*	GO:0022008//neurogenesis;GO:0008033//tRNA processing	GO:0003972//RNA ligase (ATP) activity;GO:0005524//ATP binding	-
607	CPIJ019543-RA	|predicted protein|protein_coding|supercont3.2003:1:48284:1|gene:CPIJ019543	57	2.2	1
608	CPIJ017297-RA	|quinone oxidoreductase |protein_coding|supercont3.976:1:163023:1|gene:CPIJ017297	57	6.1	2	1.216		GO:0055114//oxidation-reduction process	GO:0000166//nucleotide binding;GO:0008270//zinc ion binding	-
609	CPIJ012526-RA	|esterase ybfF|protein_coding|supercont3.419:1:416120:1|gene:CPIJ012526	57	4.5	1	---		-	-
610	CPIJ010002-RA	|T-complex protein 1 subunit gamma|protein_coding|supercont3.263:1:550881:1|gene:CPIJ010002	56	2	1	1.043		GO:0007430//terminal branching, open tracheal system;GO:0060439//trachea morphogenesis;GO:0006457//protein folding;GO:0007052//mitotic spindle organization	GO:0042623//ATPase activity, coupled;GO:0005524//ATP binding;GO:0051082//unfolded protein binding	GO:0005832//chaperonin-containing T-complex
611	CPIJ004935-RA	|60S ribosomal protein L22|protein_coding|supercont3.77:1:1042881:1|gene:CPIJ004935	56	8.1	1	0.866	*	GO:0006412//translation	GO:0003735//structural constituent of ribosome	GO:0005811//lipid particle;GO:0022625//cytosolic large ribosomal subunit
612	CPIJ009962-RA	|elongation factor Tu|protein_coding|supercont3.249:1:552991:1|gene:CPIJ009962	56	7.1	2	1.037		GO:0006414//translational elongation;GO:0006184//GTP catabolic process;GO:0007030//Golgi organization;GO:0008283//cell proliferation	GO:0003746//translation elongation factor activity;GO:0003924//GTPase activity;GO:0005525//GTP binding	GO:0005739//mitochondrion
613	CPIJ018652-RA	|translocon-associated protein, gamma subunit |protein_coding|supercont3.1270:1:95878:1|gene:CPIJ018652	56	5.9	1	1.054		GO:0006613//cotranslational protein targeting to membrane	-	GO:0005784//Sec61 translocon complex;GO:0005811//lipid particle;GO:0005786//signal recognition particle, endoplasmic reticulum targeting
613	CPIJ801934-RA	|translocon-associated protein subunit gamma|protein_coding|supercont3.352:1:451919:1|gene:CPIJ801934	56	5.9	1
614	CPIJ008221-RA	|conserved hypothetical protein|protein_coding|supercont3.174:1:735436:1|gene:CPIJ008221	56	19.7	2	0.581		GO:0035204//negative regulation of lamellocyte differentiation;GO:0007527//adult somatic muscle development;GO:0008355//olfactory learning;GO:0030708//germarium-derived female germ-line cyst encapsulation;GO:0014703//oscillatory muscle contraction;GO:0045214//sarcomere organization;GO:0008302//female germline ring canal formation, actin assembly;GO:0008045//motor axon guidance;GO:0007067//mitosis…	-	GO:0035182//female germline ring canal outer rim;GO:0035183//female germline ring canal inner rim;GO:0005863//striated muscle myosin thick filament;GO:0031672//A band
615	CPIJ002802-RA	|conserved hypothetical protein|protein_coding|supercont3.46:1:1455867:1|gene:CPIJ002802	56	10	2	0.506	*	-	-
616	CPIJ013205-RA	|serine protease inhibitor, putative|protein_coding|supercont3.438:1:370724:1|gene:CPIJ013205	56	3.6	1	0.835	*	GO:0006508//proteolysis	GO:0008233//peptidase activity	-
617	CPIJ007629-RA	|splicing factor, putative |protein_coding|supercont3.148:1:776655:1|gene:CPIJ007629	56	3.9	1	0.846		GO:0006413//translational initiation	GO:0003729//mRNA binding;GO:0003743//translation initiation factor activity;GO:0000166//nucleotide binding	GO:0005829//cytosol
618	CPIJ001400-RA	|gtpase_rho |protein_coding|supercont3.20:1:1715593:1|gene:CPIJ001400	56	6.5	1	---		GO:0007498//mesoderm development;GO:0008360//regulation of cell shape;GO:0007264//small GTPase mediated signal transduction;GO:0007298//border follicle cell migration;GO:0007155//cell adhesion;GO:0006974//response to DNA damage stimulus	GO:0005509//calcium ion binding;GO:0003924//GTPase activity;GO:0005525//GTP binding	GO:0005622//intracellular;GO:0016020//membrane
619	CPIJ014935-RA	|DEAD box ATP-dependent RNA helicase |protein_coding|supercont3.584:1:277690:1|gene:CPIJ014935	55	1.6	1	0.891		GO:0006200//ATP catabolic process	GO:0003676//nucleic acid binding;GO:0008026//ATP-dependent helicase activity;GO:0005524//ATP binding;GO:0003724//RNA helicase activity	-
620	CPIJ015022-RA	|stretchin-mlck |protein_coding|supercont3.586:1:273788:1|gene:CPIJ015022	55	5.5	2	0.999		-	GO:0004687//myosin light chain kinase activity;GO:0004683//calmodulin-dependent protein kinase activity	GO:0005875//microtubule associated complex
621	CPIJ009388-RA	|thermosome subunit alpha|protein_coding|supercont3.229:1:593352:1|gene:CPIJ009388	55	6.7	1	1.04		GO:0006457//protein folding;GO:0022008//neurogenesis;GO:0051298//centrosome duplication;GO:0031122//cytoplasmic microtubule organization;GO:0007052//mitotic spindle organization	GO:0005524//ATP binding;GO:0051082//unfolded protein binding	GO:0005832//chaperonin-containing T-complex;GO:0005811//lipid particle
622	CPIJ009999-RA	|methylcrotonoyl-CoA carboxylase beta chain, mitochondrial precursor|protein_coding|supercont3.263:1:550881:1|gene:CPIJ009999	55	2.2	1	1.138	*	GO:0006551//leucine metabolic process;GO:0007563//regulation of eclosion;GO:0006550//isoleucine catabolic process;GO:0009087//methionine catabolic process;GO:0009062//fatty acid catabolic process;GO:0006567//threonine catabolic process;GO:0006574//valine catabolic process	GO:0016740//transferase activity;GO:0004485//methylcrotonoyl-CoA carboxylase activity	GO:0005759//mitochondrial matrix
623	CPIJ001999-RA	|NADH-ubiquinone oxidoreductase ashi subunit |protein_coding|supercont3.24:1:1631549:1|gene:CPIJ001999	55	6.9	1	0.926		-	GO:0008137//NADH dehydrogenase (ubiquinone) activity	GO:0005747//mitochondrial respiratory chain complex I
624	CPIJ011380-RA	|chymotrypsin-2|protein_coding|supercont3.325:1:469722:1|gene:CPIJ011380	55	2.8	1	1.012		-	GO:0004252//serine-type endopeptidase activity	-
625	CPIJ009308-RA	|neutral alpha-glucosidase AB precursor|protein_coding|supercont3.232:1:600017:1|gene:CPIJ009308	55	1.6	1	---		GO:0005975//carbohydrate metabolic process	GO:0030246//carbohydrate binding;GO:0004558//alpha-glucosidase activity	GO:0005875//microtubule associated complex;GO:0005576//extracellular region
626	CPIJ001445-RA	|eukaryotic translation initiation factor 3 subunit|protein_coding|supercont3.16:1:1714981:1|gene:CPIJ001445	55	1.5	1	---		-	GO:0003743//translation initiation factor activity	-
627	CPIJ007303-RA	|conserved hypothetical protein|protein_coding|supercont3.142:1:794145:1|gene:CPIJ007303	55	3.9	1	---		-	-
628	CPIJ008361-RA	|double-stranded RNA-binding protein zn72d |protein_coding|supercont3.185:1:709732:1|gene:CPIJ008361	55	1.9	1	---		GO:0000398//nuclear mRNA splicing, via spliceosome;GO:0006911//phagocytosis, engulfment	GO:0008270//zinc ion binding	GO:0071011//precatalytic spliceosome;GO:0071013//catalytic step 2 spliceosome
629	CPIJ000710-RA	|conserved hypothetical protein|protein_coding|supercont3.6:1:2194502:1|gene:CPIJ000710	55	1.4	1	0.797	*	-	-
630	CPIJ006796-RA	|conserved hypothetical protein|protein_coding|supercont3.132:1:844061:1|gene:CPIJ006796	54	7.2	1	0.631		-	-
630	CPIJ006797-RA	|conserved hypothetical protein|protein_coding|supercont3.132:1:844061:1|gene:CPIJ006797	54	7.2	1
631	CPIJ004247-RA	|transcriptional activator protein Pur-alpha|protein_coding|supercont3.63:1:1125084:1|gene:CPIJ004247	54	5.1	1	0.992		-	GO:0043565//sequence-specific DNA binding;GO:0003697//single-stranded DNA binding	GO:0005634//nucleus
632	CPIJ016454-RA	|acyl-coa dehydrogenase |protein_coding|supercont3.766:1:208670:1|gene:CPIJ016454	54	1.7	1	1.162		GO:0055114//oxidation-reduction process	GO:0003995//acyl-CoA dehydrogenase activity	-
633	CPIJ005552-RA	|thioredoxin reductase 1, mitochondrial precursor|protein_coding|supercont3.114:1:957463:1|gene:CPIJ005552	54	5.2	2	0.998		GO:0055114//oxidation-reduction process;GO:0008340//determination of adult lifespan;GO:0022008//neurogenesis;GO:0045454//cell redox homeostasis;GO:0006974//response to DNA damage stimulus	GO:0004362//glutathione-disulfide reductase activity;GO:0050660//flavin adenine dinucleotide binding;GO:0050661//NADP binding;GO:0042803//protein homodimerization activity;GO:0004791//thioredoxin-disulfide reductase activity	GO:0005875//microtubule associated complex;GO:0005739//mitochondrion
634	CPIJ010903-RA	|conserved hypothetical protein|protein_coding|supercont3.314:1:498249:1|gene:CPIJ010903	53	8.3	1	1.025		GO:0055114//oxidation-reduction process	-	GO:0005811//lipid particle
635	CPIJ016176-RA	|truncated ER mannose-binding lectin |protein_coding|supercont3.714:1:220747:1|gene:CPIJ016176	53	3.2	1	1.201		-	-
635	CPIJ017989-RA	|truncated ER mannose-binding lectin |protein_coding|supercont3.1168:1:130014:1|gene:CPIJ017989	53	3	1
636	CPIJ010708-RA	|MOSC domain-containing protein 2, mitochondrial precursor|protein_coding|supercont3.335:1:508830:1|gene:CPIJ010708	53	10.8	2	0.901		GO:0008152//metabolic process	GO:0030151//molybdenum ion binding;GO:0003824//catalytic activity	-
637	CPIJ009281-RA	|Sec24B protein, putative |protein_coding|supercont3.218:1:608239:1|gene:CPIJ009281	53	1.4	1	0.981		GO:0040003//chitin-based cuticle development;GO:0035158//regulation of tube diameter, open tracheal system;GO:0008360//regulation of cell shape;GO:0009306//protein secretion;GO:0048081//positive regulation of cuticle pigmentation;GO:0007029//endoplasmic reticulum organization;GO:0034394//protein localization at cell surface;GO:0006886//intracellular protein transport;GO:0007030//Golgi organizatio…	GO:0008270//zinc ion binding;GO:0004252//serine-type endopeptidase activity	GO:0030127//COPII vesicle coat;GO:0070971//endoplasmic reticulum exit site;GO:0005811//lipid particle
638	CPIJ009384-RA	|phosphorylase b kinase regulatory subunit alpha|protein_coding|supercont3.229:1:593352:1|gene:CPIJ009384	53	2.3	2	1.167		GO:0016310//phosphorylation;GO:0005977//glycogen metabolic process	GO:0008607//phosphorylase kinase regulator activity;GO:0016301//kinase activity;GO:0005516//calmodulin binding	GO:0005964//phosphorylase kinase complex
639	CPIJ009679-RA	|peroxiredoxin-2|protein_coding|supercont3.260:1:581425:1|gene:CPIJ009679	53	4.7	1	1.279		GO:0008340//determination of adult lifespan;GO:0055114//oxidation-reduction process;GO:0045454//cell redox homeostasis;GO:0006911//phagocytosis, engulfment;GO:0043066//negative regulation of apoptosis	GO:0008379//thioredoxin peroxidase activity	GO:0005739//mitochondrion
640	CPIJ003730-RA	|conserved hypothetical protein|protein_coding|supercont3.51:1:1286248:1|gene:CPIJ003730	53	3.9	1	0.804	*	-	-
641	CPIJ802290-RA	|NADH dehydrogenase, putative |protein_coding|supercont3.76:1:1047347:1|gene:CPIJ802290	53	6.8	1	0.895	*	GO:0022008//neurogenesis	GO:0008137//NADH dehydrogenase (ubiquinone) activity	GO:0005747//mitochondrial respiratory chain complex I
642	CPIJ006085-RA	|hypothetical protein|protein_coding|supercont3.119:1:924848:1|gene:CPIJ006085 >CPIJ018251-RA |hypothetical protein|protein_coding|supercont3.1187:1:118409:1|gene:CPIJ018251	53	4.7	1	0.512	*	-	-
643	CPIJ012990-RA	|allantoicase|protein_coding|supercont3.449:1:383544:1|gene:CPIJ012990	53	4.8	2	1.075		-	-
644	CPIJ000981-RA	|prohibitin-2|protein_coding|supercont3.11:1:2034973:1|gene:CPIJ000981	53	9.4	3	1.173		-	-	GO:0005739//mitochondrion;GO:0016020//membrane
645	CPIJ000438-RA	|serine protease, putative |protein_coding|supercont3.5:1:2487969:1|gene:CPIJ000438	52	5.3	1	0.548	*	GO:0006508//proteolysis	GO:0008233//peptidase activity	-
646	CPIJ005774-RA	|vacuolar proton atpases |protein_coding|supercont3.100:1:939276:1|gene:CPIJ005774	52	1.3	1	1.019		GO:0009416//response to light stimulus;GO:0048388//endosomal lumen acidification;GO:0015991//ATP hydrolysis coupled proton transport	GO:0008553//hydrogen-exporting ATPase activity, phosphorylative mechanism;GO:0009881//photoreceptor activity	GO:0008021//synaptic vesicle;GO:0005769//early endosome;GO:0000220//vacuolar proton-transporting V-type ATPase, V0 domain
647	CPIJ002104-RA	|plasma alpha-L-fucosidase precursor|protein_coding|supercont3.21:1:1629438:1|gene:CPIJ002104	52	2.3	1	0.939	*	GO:0006004//fucose metabolic process;GO:0016139//glycoside catabolic process	GO:0043169//cation binding;GO:0042806//fucose binding;GO:0004560//alpha-L-fucosidase activity	-
648	CPIJ000840-RA	|conserved hypothetical protein|protein_coding|supercont3.8:1:2108026:1|gene:CPIJ000840	52	3.2	1	---		GO:0001666//response to hypoxia;GO:0055114//oxidation-reduction process	GO:0000166//nucleotide binding;GO:0008270//zinc ion binding	-
649	CPIJ011802-RA	|importin alpha re-exporter|protein_coding|supercont3.365:1:445049:1|gene:CPIJ011802	52	1.6	1	---		GO:0016319//mushroom body development;GO:0006357//regulation of transcription from RNA polymerase II promoter;GO:0051533//positive regulation of NFAT protein import into nucleus;GO:0006611//protein export from nucleus;GO:0006915//apoptosis;GO:0007402//ganglion mother cell fate determination;GO:0006911//phagocytosis, engulfment;GO:0045892//negative regulation of transcription, DNA-dependent;GO:004…	GO:0008270//zinc ion binding;GO:0000166//nucleotide binding;GO:0008262//importin-alpha export receptor activity;GO:0003677//DNA binding;GO:0003700//sequence-specific DNA binding transcription factor activity;GO:0003729//mRNA binding	GO:0005737//cytoplasm;GO:0071013//catalytic step 2 spliceosome;GO:0005669//transcription factor TFIID complex;GO:0035327//transcriptionally active chromatin
650	CPIJ008237-RA	|40S ribosomal protein S2 |protein_coding|supercont3.187:1:729556:1|gene:CPIJ008237	52	11.6	2	0.992		GO:0006412//translation	GO:0003735//structural constituent of ribosome	-
650	CPIJ010326-RA	|40S ribosomal protein S2 |protein_coding|supercont3.295:1:526422:1|gene:CPIJ010326	52	6.4	2
651	CPIJ004482-RA	|40s ribosomal protein s19|protein_coding|supercont3.67:1:1097170:1|gene:CPIJ004482	52	13.5	2	0.803		GO:0006412//translation	-	GO:0005811//lipid particle;GO:0022627//cytosolic small ribosomal subunit
652	CPIJ015389-RA	|proliferation-associated 2g4|protein_coding|supercont3.656:1:259684:1|gene:CPIJ015389	52	5.3	2	0.817		-	GO:0004177//aminopeptidase activity	-
653	CPIJ003615-RA	|salivary protein |protein_coding|supercont3.50:1:1344033:1|gene:CPIJ003615	52	6.1	1	1.343		-	-
654	CPIJ011714-RA	|laminin subunit beta-1 precursor|protein_coding|supercont3.387:1:453231:1|gene:CPIJ011714	52	0.7	1	---		GO:0048598//embryonic morphogenesis;GO:0016477//cell migration;GO:0009888//tissue development;GO:0070831//basement membrane assembly;GO:0008406//gonad development	GO:0008270//zinc ion binding	GO:0005622//intracellular;GO:0005605//basal lamina
655	CPIJ003016-RA	|conserved hypothetical protein|protein_coding|supercont3.45:1:1442824:1|gene:CPIJ003016	52	2.3	1	---		-	-
656	CPIJ018657-RA	|conserved hypothetical protein|protein_coding|supercont3.1270:1:95878:1|gene:CPIJ018657	52	2.7	1	0.971		-	-
657	CPIJ013826-RA	|conserved hypothetical protein|protein_coding|supercont3.491:1:341755:1|gene:CPIJ013826	51	4	1	1.227		-	-
658	CPIJ019985-RA	|sensory appendage protein, putative|protein_coding|supercont3.2685:1:21928:1|gene:CPIJ019985 >CPIJ802001-RA |sensory appendage protein, putative|protein_coding|supercont3.42:1:1498980:1|gene:CPIJ802001	51	8.5	1	0.925		GO:0016310//phosphorylation	-	-
658	CPIJ019986-RA	|protein serine/threonine kinase, putative |protein_coding|supercont3.2685:1:21928:1|gene:CPIJ019986	51	10.3	1
658	CPIJ801988-RA	|sensory appendage protein, putative|protein_coding|supercont3.42:1:1498980:1|gene:CPIJ801988	51	8.5	1
659	CPIJ017679-RA	|succinate dehydrogenase |protein_coding|supercont3.1011:1:148288:1|gene:CPIJ017679	51	4	1	1.009		GO:0006099//tricarboxylic acid cycle;GO:0006121//mitochondrial electron transport, succinate to ubiquinone	GO:0051537//2 iron, 2 sulfur cluster binding;GO:0009055//electron carrier activity;GO:0008177//succinate dehydrogenase (ubiquinone) activity	GO:0005749//mitochondrial respiratory chain complex II
660	CPIJ015253-RA	|zinc carboxypeptidase A 1 precursor|protein_coding|supercont3.689:1:264082:1|gene:CPIJ015253	50	2.9	1	0.813		GO:0006508//proteolysis	GO:0004181//metallocarboxypeptidase activity;GO:0008270//zinc ion binding	GO:0031982//vesicle
661	CPIJ008220-RA	|conserved hypothetical protein|protein_coding|supercont3.174:1:735436:1|gene:CPIJ008220	50	6.6	1	---		-	-
662	CPIJ002784-RA	|eukaryotic translation initiation factor 3 subunit 10|protein_coding|supercont3.36:1:1496554:1|gene:CPIJ002784	50	0.9	1	1.285	*	GO:0006446//regulation of translational initiation	GO:0003743//translation initiation factor activity	GO:0005852//eukaryotic translation initiation factor 3 complex;GO:0005829//cytosol
663	CPIJ015149-RA	|conserved hypothetical protein|protein_coding|supercont3.602:1:268838:1|gene:CPIJ015149	50	2.8	1	---		-	-	GO:0044464//cell part
664	CPIJ012336-RA	|protein disulfide-isomerase tigA precursor|protein_coding|supercont3.375:1:418371:1|gene:CPIJ012336	50	2.5	1	0.517		GO:0006662//glycerol ether metabolic process	GO:0009055//electron carrier activity;GO:0015035//protein disulfide oxidoreductase activity;GO:0016853//isomerase activity	-
665	CPIJ005868-RA	|multisynthetase complex auxiliary component p43|protein_coding|supercont3.111:1:935238:1|gene:CPIJ005868	50	3.1	1	1.09		-	-
666	CPIJ007179-RA	|proteasome subunit alpha type 7-1|protein_coding|supercont3.143:1:815811:1|gene:CPIJ007179	50	5.6	1	---		GO:0006511//ubiquitin-dependent protein catabolic process	GO:0004298//threonine-type endopeptidase activity	GO:0019773//proteasome core complex, alpha-subunit complex;GO:0005634//nucleus
667	CPIJ008633-RA	|conserved hypothetical protein|protein_coding|supercont3.198:1:672410:1|gene:CPIJ008633	49	4.8	1	1.091		-	-
668	CPIJ005647-RA	|lethal(2)essential for life protein, l2efl |protein_coding|supercont3.99:1:949261:1|gene:CPIJ005647	49	7.4	1	1.145	*	-	-
669	CPIJ011718-RA	|plasminogen activator inhibitor 1 precursor|protein_coding|supercont3.387:1:453231:1|gene:CPIJ011718	49	6.2	2	0.966		GO:0006508//proteolysis	GO:0008233//peptidase activity	-
669	CPIJ016698-RA	|serine protease inhibitor, serpin |protein_coding|supercont3.864:1:197865:1|gene:CPIJ016698	49	5.7	2
670	CPIJ010904-RA	|conserved hypothetical protein|protein_coding|supercont3.314:1:498249:1|gene:CPIJ010904	49	13.5	1	---		GO:0055114//oxidation-reduction process	-	GO:0005811//lipid particle
671	CPIJ018065-RA	|trifunctional enzyme beta subunit|protein_coding|supercont3.1158:1:127197:1|gene:CPIJ018065	49	5.6	2	1.039		GO:0008340//determination of adult lifespan;GO:0006635//fatty acid beta-oxidation	GO:0003988//acetyl-CoA C-acyltransferase activity;GO:0016509//long-chain-3-hydroxyacyl-CoA dehydrogenase activity	GO:0005875//microtubule associated complex;GO:0005811//lipid particle
672	CPIJ010281-RA	|lactoylglutathione lyase |protein_coding|supercont3.262:1:527761:1|gene:CPIJ010281	48	4.7	1	0.895	*	-	GO:0004462//lactoylglutathione lyase activity	-
673	CPIJ801447-RA	|deoxyribonuclease I, putative |protein_coding|supercont3.11:1:2034973:1|gene:CPIJ801447	48	5.7	2	0.928	*	-	GO:0003676//nucleic acid binding;GO:0046872//metal ion binding	-
674	CPIJ015705-RA	|aquaporin-1 |protein_coding|supercont3.653:1:245119:1|gene:CPIJ015705	48	7.9	1	---		GO:0046662//regulation of oviposition;GO:0030104//water homeostasis;GO:0055085//transmembrane transport;GO:0003014//renal system process	GO:0015250//water channel activity	GO:0016021//integral to membrane
675	CPIJ005170-RA	|GTP-binding protein |protein_coding|supercont3.91:1:1006910:1|gene:CPIJ005170	48	3	1	0.75	*	-	-
676	CPIJ004455-RA	|sulfite reductase |protein_coding|supercont3.67:1:1097170:1|gene:CPIJ004455	48	6.2	3	0.931		GO:0030163//protein catabolic process;GO:0055114//oxidation-reduction process	GO:0009055//electron carrier activity;GO:0008482//sulfite oxidase activity;GO:0030151//molybdenum ion binding;GO:0020037//heme binding	GO:0005758//mitochondrial intermembrane space
677	CPIJ019538-RA	|aspartyl-tRNA synthetase|protein_coding|supercont3.1661:1:49409:1|gene:CPIJ019538	48	3	1	---		GO:0022008//neurogenesis;GO:0040007//growth;GO:0006422//aspartyl-tRNA aminoacylation	GO:0003676//nucleic acid binding;GO:0005524//ATP binding;GO:0004815//aspartate-tRNA ligase activity	GO:0005737//cytoplasm
678	CPIJ015079-RA	|NADH:ubiquinone dehydrogenase, putative |protein_coding|supercont3.628:1:270532:1|gene:CPIJ015079	48	13.1	1	0.629	*	-	GO:0008137//NADH dehydrogenase (ubiquinone) activity	GO:0005747//mitochondrial respiratory chain complex I
679	CPIJ017732-RA	|NADH dehydrogenase 1 alpha subcomplex subunit 12|protein_coding|supercont3.986:1:144161:1|gene:CPIJ017732	48	7.6	1	0.766	*	-	GO:0009055//electron carrier activity;GO:0008137//NADH dehydrogenase (ubiquinone) activity	GO:0005747//mitochondrial respiratory chain complex I
680	CPIJ001708-RA	|conserved hypothetical protein|protein_coding|supercont3.19:1:1672525:1|gene:CPIJ001708	48	2	1	1.29	*	-	-
681	CPIJ001287-RA	|dynamin|protein_coding|supercont3.15:1:1741670:1|gene:CPIJ001287	48	1.2	1	1.302	*	GO:0006184//GTP catabolic process;GO:0035073//pupariation	GO:0003924//GTPase activity;GO:0005525//GTP binding	-
682	CPIJ002907-RA	|proteasome subunit beta type 4 precursor|protein_coding|supercont3.40:1:1445476:1|gene:CPIJ002907	48	5.2	1	---		GO:0022008//neurogenesis;GO:0051603//proteolysis involved in cellular protein catabolic process;GO:0051297//centrosome organization;GO:0008283//cell proliferation;GO:0006974//response to DNA damage stimulus	GO:0004298//threonine-type endopeptidase activity	GO:0005737//cytoplasm;GO:0005839//proteasome core complex;GO:0005634//nucleus
683	CPIJ005476-RA	|sorting nexin, putative|protein_coding|supercont3.105:1:977378:1|gene:CPIJ005476	48	3.1	1	---		GO:0006886//intracellular protein transport;GO:0061357//positive regulation of Wnt protein secretion	-	-
684	CPIJ016708-RA	|motor-protein|protein_coding|supercont3.857:1:196843:1|gene:CPIJ016708	48	1.3	1	1.264		GO:0022008//neurogenesis	-	-
685	CPIJ000098-RA	|electron transfer flavoprotein-ubiquinone oxidoreductase|protein_coding|supercont3.1:1:3873040:1|gene:CPIJ000098	48	2.8	2	1.153	*	GO:0006119//oxidative phosphorylation;GO:0055114//oxidation-reduction process	GO:0051536//iron-sulfur cluster binding	GO:0005875//microtubule associated complex;GO:0005743//mitochondrial inner membrane;GO:0005811//lipid particle
686	CPIJ010893-RA	|proteasome subunit alpha type 4|protein_coding|supercont3.314:1:498249:1|gene:CPIJ010893	48	6.5	2	1.279	*	GO:0006511//ubiquitin-dependent protein catabolic process	GO:0004298//threonine-type endopeptidase activity	GO:0019773//proteasome core complex, alpha-subunit complex;GO:0005634//nucleus
687	CPIJ016697-RA	|leukocyte elastase inhibitor|protein_coding|supercont3.864:1:197865:1|gene:CPIJ016697	47	7	2	0.783		-	GO:0003824//catalytic activity	-
688	CPIJ801753-RA	|60S ribosomal protein L5|protein_coding|supercont3.276:1:544192:1|gene:CPIJ801753	47	5.4	2	0.962		GO:0006412//translation	GO:0003735//structural constituent of ribosome;GO:0005515//protein binding	GO:0022625//cytosolic large ribosomal subunit
689	CPIJ001302-RA	|ryanodine receptor, putative|protein_coding|supercont3.15:1:1741670:1|gene:CPIJ001302	47	1	1	---		GO:0070588//calcium ion transmembrane transport;GO:0006874//cellular calcium ion homeostasis;GO:0035206//regulation of hemocyte proliferation;GO:0006936//muscle contraction	GO:0005509//calcium ion binding;GO:0005219//ryanodine-sensitive calcium-release channel activity	GO:0016021//integral to membrane;GO:0005789//endoplasmic reticulum membrane
690	CPIJ007696-RA	|n-acetylgalactosaminyltransferase |protein_coding|supercont3.175:1:767004:1|gene:CPIJ007696	47	1.8	1	0.981		GO:0009312//oligosaccharide biosynthetic process	GO:0030246//carbohydrate binding	GO:0005795//Golgi stack;GO:0016021//integral to membrane
691	CPIJ013302-RA	|tyrosine transporter |protein_coding|supercont3.474:1:368624:1|gene:CPIJ013302	47	1.4	1	1.078		GO:0055085//transmembrane transport	GO:0015105//arsenite transmembrane transporter activity	GO:0016021//integral to membrane
692	CPIJ008141-RA	|osiris 7|protein_coding|supercont3.179:1:739351:1|gene:CPIJ008141	47	5.2	1	---		-	-
693	CPIJ019706-RA	|26S proteasome non-ATPase regulatory subunit 2|protein_coding|supercont3.1944:1:37796:1|gene:CPIJ019706	47	1.5	1	---		GO:0050790//regulation of catalytic activity	GO:0030234//enzyme regulator activity	GO:0000502//proteasome complex
694	CPIJ010234-RA	|conserved hypothetical protein|protein_coding|supercont3.261:1:531067:1|gene:CPIJ010234	47	0.9	1	1.493		-	-
695	CPIJ802498-RA	|als splice variant 1|protein_coding|supercont3.421:1:390829:1|gene:CPIJ802498	47	2.6	1	1.323	*	-	-
696	CPIJ013491-RA	|alpha-aspartyl dipeptidase|protein_coding|supercont3.470:1:359007:1|gene:CPIJ013491	47	4.5	1	---		-	GO:0008236//serine-type peptidase activity	-
697	CPIJ018033-RA	|serine protease |protein_coding|supercont3.1135:1:128051:1|gene:CPIJ018033	47	3.4	1	1.339	*	GO:0006508//proteolysis	-	-
698	CPIJ001820-RA	|larval serum protein 2 precursor|protein_coding|supercont3.23:1:1659461:1|gene:CPIJ001820	47	2.1	2	1.106		-	-
699	CPIJ002142-RA	|chymotrypsin BI precursor|protein_coding|supercont3.21:1:1629438:1|gene:CPIJ002142	47	4.4	1	---		GO:0016310//phosphorylation;GO:0006508//proteolysis	GO:0004252//serine-type endopeptidase activity	-
700	CPIJ016324-RA	|LCP18|protein_coding|supercont3.749:1:214810:1|gene:CPIJ016324	46	10.6	1	0.921	*	-	-
701	CPIJ008797-RA	|conserved hypothetical protein|protein_coding|supercont3.206:1:666662:1|gene:CPIJ008797	46	5.2	1	0.666	*	-	-
702	CPIJ017296-RA	|conserved hypothetical protein|protein_coding|supercont3.976:1:163023:1|gene:CPIJ017296	46	9.6	1	---		GO:0055114//oxidation-reduction process	GO:0008270//zinc ion binding;GO:0003960//NADPH:quinone reductase activity	-
703	CPIJ002148-RA	|phenylalanine-4-hydroxylase|protein_coding|supercont3.21:1:1629438:1|gene:CPIJ002148	46	2.1	1	1.196	*	GO:0006559//L-phenylalanine catabolic process;GO:0006911//phagocytosis, engulfment;GO:0007616//long-term memory;GO:0006726//eye pigment biosynthetic process	GO:0004510//tryptophan 5-monooxygenase activity;GO:0016597//amino acid binding;GO:0004505//phenylalanine 4-monooxygenase activity;GO:0005506//iron ion binding	GO:0005811//lipid particle
704	CPIJ005878-RA	|60S ribosomal protein L27|protein_coding|supercont3.111:1:935238:1|gene:CPIJ005878	46	8.1	1	0.982		GO:0006412//translation	GO:0003735//structural constituent of ribosome	-
705	CPIJ012523-RA	|coatomer subunit gamma|protein_coding|supercont3.419:1:416120:1|gene:CPIJ012523	46	1.4	1	1.066		GO:0000910//cytokinesis;GO:0009306//protein secretion;GO:0010883//regulation of lipid storage;GO:0006890//retrograde vesicle-mediated transport, Golgi to ER;GO:0007436//larval salivary gland morphogenesis;GO:0035147//branch fusion, open tracheal system;GO:0006911//phagocytosis, engulfment;GO:0035149//lumen formation, open tracheal system;GO:0035158//regulation of tube diameter, open tracheal syst…	GO:0005198//structural molecule activity	GO:0005801//cis-Golgi network;GO:0005783//endoplasmic reticulum
706	CPIJ012344-RA	|conserved hypothetical protein|protein_coding|supercont3.375:1:418371:1|gene:CPIJ012344	46	16.6	1	---		-	-
707	CPIJ014674-RA	|conserved hypothetical protein|protein_coding|supercont3.610:1:289406:1|gene:CPIJ014674	46	2.6	1	1.309		GO:0006810//transport	GO:0005215//transporter activity	-
708	CPIJ006365-RA	|conserved hypothetical protein|protein_coding|supercont3.116:1:896247:1|gene:CPIJ006365	46	2.7	1	---		GO:0055114//oxidation-reduction process	GO:0051287//NAD binding	-
709	CPIJ015186-RA	|galactokinase |protein_coding|supercont3.632:1:267276:1|gene:CPIJ015186	46	5.5	2	1.207	*	GO:0046835//carbohydrate phosphorylation;GO:0044281//small molecule metabolic process;GO:0006012//galactose metabolic process	GO:0005534//galactose binding;GO:0005524//ATP binding;GO:0004335//galactokinase activity	GO:0016020//membrane
710	CPIJ010028-RA	|OV-16 antigen precursor|protein_coding|supercont3.246:1:549490:1|gene:CPIJ010028	46	12.7	2	1.123	*	-	-
710	CPIJ010030-RA	|phosphatidylethanolamine-binding protein 2|protein_coding|supercont3.246:1:549490:1|gene:CPIJ010030	46	22.7	2
711	CPIJ015898-RA	|conserved hypothetical protein|protein_coding|supercont3.701:1:233155:1|gene:CPIJ015898	46	6.4	1	1.088		GO:0045200//establishment of neuroblast polarity;GO:0008258//head involution;GO:0007443//Malpighian tubule morphogenesis;GO:0007411//axon guidance;GO:0031036//myosin II filament assembly;GO:0007395//dorsal closure, spreading of leading edge cells;GO:0035317//imaginal disc-derived wing hair organization;GO:0070986//left/right axis specification;GO:0045214//sarcomere organization;GO:0046664//dorsal…	GO:0042623//ATPase activity, coupled;GO:0005524//ATP binding;GO:0003774//motor activity;GO:0032027//myosin light chain binding;GO:0003779//actin binding	GO:0016460//myosin II complex;GO:0005886//plasma membrane;GO:0045179//apical cortex;GO:0032154//cleavage furrow;GO:0016021//integral to membrane;GO:0030018//Z disc
712	CPIJ012259-RA	|moesin/ezrin/radixin |protein_coding|supercont3.389:1:425387:1|gene:CPIJ012259	45	3.3	2	1.009		GO:0007318//pole plasm protein localization;GO:0042048//olfactory behavior;GO:0045197//establishment or maintenance of epithelial cell apical/basal polarity;GO:0016336//establishment or maintenance of polarity of larval imaginal disc epithelium;GO:0032956//regulation of actin cytoskeleton organization;GO:0016057//regulation of membrane potential in photoreceptor cell;GO:0007368//determination of …	GO:0003779//actin binding	GO:0005884//actin filament;GO:0005819//spindle;GO:0045169//fusome;GO:0019898//extrinsic to membrane;GO:0005912//adherens junction;GO:0005634//nucleus;GO:0005938//cell cortex
713	CPIJ016569-RA	|ATP-dependent RNA helicase p62|protein_coding|supercont3.896:1:201621:1|gene:CPIJ016569	45	2.3	1	---		-	GO:0003724//RNA helicase activity;GO:0008026//ATP-dependent helicase activity;GO:0003676//nucleic acid binding;GO:0005524//ATP binding	-
714	CPIJ001874-RA	|Odorant-binding protein 56a, putative |protein_coding|supercont3.26:1:1650732:1|gene:CPIJ001874	45	15.6	2	1.254	*	-	-
715	CPIJ001340-RA	|conserved hypothetical protein|protein_coding|supercont3.18:1:1726395:1|gene:CPIJ001340	45	4.6	2	1.194	*	GO:0048190//wing disc dorsal/ventral pattern formation	GO:0005544//calcium-dependent phospholipid binding;GO:0005509//calcium ion binding	-
715	CPIJ018013-RA	|conserved hypothetical protein|protein_coding|supercont3.1263:1:128833:1|gene:CPIJ018013	45	3.9	2
716	CPIJ017358-RA	|cysteine-rich protein, putative |protein_coding|supercont3.921:1:160868:1|gene:CPIJ017358	45	5.9	1	0.797	*	-	-
717	CPIJ009188-RA	|adducin |protein_coding|supercont3.215:1:617025:1|gene:CPIJ009188	45	3.7	2	0.951	*	GO:0045214//sarcomere organization;GO:0000212//meiotic spindle organization;GO:0030724//testicular fusome organization;GO:0007527//adult somatic muscle development;GO:0007282//cystoblast division;GO:0007294//germarium-derived oocyte fate determination;GO:0030723//ovarian fusome organization;GO:0051297//centrosome organization;GO:0030721//spectrosome organization;GO:0048135//female germ-line cyst …	GO:0046872//metal ion binding;GO:0003779//actin binding	GO:0045169//fusome;GO:0035183//female germline ring canal inner rim;GO:0045170//spectrosome;GO:0005811//lipid particle;GO:0005886//plasma membrane
718	CPIJ802355-RA	|collagen alpha-2(IV) chain precursor|protein_coding|supercont3.83:1:998639:1|gene:CPIJ802355	45	0.8	1	---		-	GO:0005201//extracellular matrix structural constituent	-
719	CPIJ013899-RA	|40S ribosomal protein SA|protein_coding|supercont3.613:1:338454:1|gene:CPIJ013899	44	6.7	2	1.06		GO:0007275//multicellular organismal development;GO:0006412//translation	-	GO:0015935//small ribosomal subunit;GO:0005634//nucleus
720	CPIJ017755-RA	|conserved hypothetical protein|protein_coding|supercont3.1015:1:142183:1|gene:CPIJ017755	44	2	1	1.009		GO:0006413//translational initiation;GO:0008283//cell proliferation	GO:0003743//translation initiation factor activity	GO:0005829//cytosol
721	CPIJ012189-RA	|trimethyllysine dioxygenase, mitochondrial precursor|protein_coding|supercont3.374:1:427631:1|gene:CPIJ012189	44	3.3	1	---		GO:0045329//carnitine biosynthetic process;GO:0055114//oxidation-reduction process	GO:0031418//L-ascorbic acid binding;GO:0005506//iron ion binding;GO:0050353//trimethyllysine dioxygenase activity;GO:0016702//oxidoreductase activity, acting on single donors with incorporation of molecular oxygen, incorporation of two atoms of oxygen	-
722	CPIJ801396-RA	|conserved hypothetical protein|protein_coding|supercont3.101:1:929925:1|gene:CPIJ801396	44	4.6	1	1.017		-	-
723	CPIJ007511-RA	|conserved hypothetical protein|protein_coding|supercont3.164:1:783249:1|gene:CPIJ007511	44	6.1	1	---		-	-
724	CPIJ005121-RA	|fasciclin, putative |protein_coding|supercont3.84:1:1015416:1|gene:CPIJ005121	44	3.8	1	0.823	*	GO:0007611//learning or memory;GO:0006935//chemotaxis;GO:0007409//axonogenesis;GO:0008039//synaptic target recognition	-	-
725	CPIJ011486-RA	|NOMO3 protein|protein_coding|supercont3.320:1:462386:1|gene:CPIJ011486	44	2.5	1	0.954		-	GO:0030246//carbohydrate binding	-
726	CPIJ016638-RA	|glycine cleavage system h protein |protein_coding|supercont3.791:1:199154:1|gene:CPIJ016638	44	7.4	1	---		-	-	GO:0005960//glycine cleavage complex
727	CPIJ002680-RA	|glutathione S-transferase |protein_coding|supercont3.36:1:1496554:1|gene:CPIJ002680	44	5.3	1	0.752		-	GO:0016829//lyase activity	-
727	CPIJ002681-RA	|glutathione S-transferase |protein_coding|supercont3.36:1:1496554:1|gene:CPIJ002681	44	5.1	1
727	CPIJ800083-RA	|GSTD2 protein|protein_coding|supercont3.36:1:1496554:1|gene:CPIJ800083	44	5.5	1
728	CPIJ010629-RA	|membrane associated progesterone receptor |protein_coding|supercont3.303:1:515137:1|gene:CPIJ010629	44	7.9	2	1.199		-	-	GO:0005886//plasma membrane
729	CPIJ008136-RA	|osiris 11|protein_coding|supercont3.179:1:739351:1|gene:CPIJ008136	44	3.1	1	0.736		-	-
730	CPIJ014229-RA	|cellular retinaldehyde-binding protein|protein_coding|supercont3.510:1:326993:1|gene:CPIJ014229	44	3	1	1.133		GO:0006810//transport	GO:0005215//transporter activity	-
731	CPIJ013219-RA	|3-hydroxybutyrate dehydrogenase type 2|protein_coding|supercont3.438:1:370724:1|gene:CPIJ013219	44	5.1	1	0.969		GO:0055114//oxidation-reduction process	GO:0000166//nucleotide binding	-
732	CPIJ011582-RA	|procollagen-lysine,2-oxoglutarate 5-dioxygenase 3 precursor|protein_coding|supercont3.361:1:459748:1|gene:CPIJ011582	44	1.9	1	---		GO:0055114//oxidation-reduction process	GO:0031418//L-ascorbic acid binding;GO:0005506//iron ion binding;GO:0016702//oxidoreductase activity, acting on single donors with incorporation of molecular oxygen, incorporation of two atoms of oxygen;GO:0008475//procollagen-lysine 5-dioxygenase activity	GO:0005783//endoplasmic reticulum;GO:0048471//perinuclear region of cytoplasm;GO:0005581//collagen
733	CPIJ003492-RA	|cuticle protein, putative |protein_coding|supercont3.48:1:1370114:1|gene:CPIJ003492	43	20	1	---		-	-
734	CPIJ016451-RA	|crotonobetainyl-CoA dehydrogenase|protein_coding|supercont3.766:1:208670:1|gene:CPIJ016451	43	3.3	1	---		GO:0055114//oxidation-reduction process	GO:0003995//acyl-CoA dehydrogenase activity	-
735	CPIJ004082-RA	|conserved hypothetical protein|protein_coding|supercont3.60:1:1176631:1|gene:CPIJ004082	43	4.2	1	---		GO:0042078//germ-line stem cell division;GO:0042052//rhabdomere development;GO:0048210//Golgi vesicle fusion to target membrane;GO:0008103//oocyte microtubule cytoskeleton polarization;GO:0031532//actin cytoskeleton reorganization;GO:0000916//contractile ring contraction involved in cell cycle cytokinesis;GO:0015031//protein transport;GO:0048137//spermatocyte division;GO:0007349//cellularization;…	GO:0003924//GTPase activity	GO:0030140//trans-Golgi network transport vesicle;GO:0045169//fusome;GO:0005811//lipid particle;GO:0048471//perinuclear region of cytoplasm;GO:0032154//cleavage furrow;GO:0070732//spindle envelope;GO:0005635//nuclear envelope;GO:0060187//cell pole;GO:0005813//centrosome;GO:0005768//endosome;GO:0043195//terminal button
736	CPIJ013940-RA	|60S ribosomal protein L6|protein_coding|supercont3.525:1:337268:1|gene:CPIJ013940	43	6.2	2	1.041		GO:0051298//centrosome duplication;GO:0006412//translation	GO:0003735//structural constituent of ribosome	GO:0005811//lipid particle;GO:0022625//cytosolic large ribosomal subunit
737	CPIJ011585-RA	|glutamate-cysteine ligase|protein_coding|supercont3.361:1:459748:1|gene:CPIJ011585	43	2.1	1	1.071		-	GO:0004357//glutamate-cysteine ligase activity	-
738	CPIJ008786-RA	|arginine/serine-rich splicing factor |protein_coding|supercont3.206:1:666662:1|gene:CPIJ008786	43	8.3	2	0.811		GO:0022008//neurogenesis;GO:0007095//mitotic cell cycle G2/M transition DNA damage checkpoint;GO:0006376//mRNA splice site selection	GO:0005515//protein binding;GO:0000166//nucleotide binding	GO:0071011//precatalytic spliceosome;GO:0071013//catalytic step 2 spliceosome
739	CPIJ014043-RA	|conserved hypothetical protein|protein_coding|supercont3.500:1:332101:1|gene:CPIJ014043	43	3.5	1	---		GO:0008348//negative regulation of antimicrobial humoral response;GO:0017055//negative regulation of RNA polymerase II transcriptional preinitiation complex assembly;GO:0006338//chromatin remodeling;GO:0007480//imaginal disc-derived leg morphogenesis;GO:0007379//segment specification;GO:0043388//positive regulation of DNA binding	GO:0008270//zinc ion binding;GO:0043565//sequence-specific DNA binding;GO:0017025//TBP-class protein binding;GO:0003700//sequence-specific DNA binding transcription factor activity;GO:0008301//DNA bending activity	GO:0005634//nucleus
740	CPIJ012377-RA	|histone H1, putative |protein_coding|supercont3.392:1:416341:1|gene:CPIJ012377	43	8.4	1	---		GO:0006334//nucleosome assembly	GO:0003677//DNA binding	GO:0005634//nucleus
740	CPIJ012396-RA	|histone H1, putative |protein_coding|supercont3.392:1:416341:1|gene:CPIJ012396	43	8.4	1
740	CPIJ012382-RA	|hypothetical protein|protein_coding|supercont3.392:1:416341:1|gene:CPIJ012382	43	9.2	1
740	CPIJ012405-RA	|histone H1, putative |protein_coding|supercont3.392:1:416341:1|gene:CPIJ012405 >CPIJ012392-RA |histone H1, putative |protein_coding|supercont3.392:1:416341:1|gene:CPIJ012392 >CPIJ012414-RA |histone H1, putative |protein_coding|supercont3.392:1:4163	43	8.4	1
740	CPIJ012416-RA	|histone H1, putative |protein_coding|supercont3.392:1:416341:1|gene:CPIJ012416 >CPIJ012385-RA |histone H1, putative |protein_coding|supercont3.392:1:416341:1|gene:CPIJ012385 >CPIJ012427-RA |histone H1, putative |protein_coding|supercont3.392:1:4163	43	8.4	1
741	CPIJ000770-RA	|trypsin precursor|protein_coding|supercont3.10:1:2129711:1|gene:CPIJ000770	42	3	1	1.08		GO:0006508//proteolysis	-	-
742	CPIJ016732-RA	|malate dehydrogenase|protein_coding|supercont3.811:1:196541:1|gene:CPIJ016732	42	2.2	1	0.941		-	GO:0016491//oxidoreductase activity	-
743	CPIJ010816-RA	|mesoderm development candidate 2|protein_coding|supercont3.293:1:504297:1|gene:CPIJ010816	42	5	1	---		GO:0032799//low-density lipoprotein receptor particle metabolic process;GO:0048728//proboscis development;GO:0006612//protein targeting to membrane;GO:0006888//ER to Golgi vesicle-mediated transport;GO:0048477//oogenesis	-	GO:0005788//endoplasmic reticulum lumen;GO:0045177//apical part of cell
744	CPIJ009098-RA	|conserved hypothetical protein|protein_coding|supercont3.241:1:618684:1|gene:CPIJ009098	42	11.2	2	0.742		-	-
745	CPIJ009334-RA	|conserved hypothetical protein|protein_coding|supercont3.242:1:599451:1|gene:CPIJ009334	42	10.1	2	0.817	*	-	GO:0005214//structural constituent of chitin-based cuticle	-
746	CPIJ003330-RA	|coatomer subunit beta|protein_coding|supercont3.47:1:1403514:1|gene:CPIJ003330	42	2.6	2	1.145	*	GO:0010883//regulation of lipid storage;GO:0006890//retrograde vesicle-mediated transport, Golgi to ER;GO:0000902//cell morphogenesis;GO:0006911//phagocytosis, engulfment;GO:0006886//intracellular protein transport	GO:0005198//structural molecule activity	-
747	CPIJ005356-RA	|dipeptidyl-peptidase 3|protein_coding|supercont3.86:1:992783:1|gene:CPIJ005356	42	3.2	2	1.207	*	GO:0006508//proteolysis	GO:0008239//dipeptidyl-peptidase activity	GO:0005829//cytosol
748	CPIJ001655-RA	|aldose 1-epimerase precursor|protein_coding|supercont3.19:1:1672525:1|gene:CPIJ001655	42	2.8	1	1.121	*	GO:0019318//hexose metabolic process	GO:0030246//carbohydrate binding;GO:0016853//isomerase activity	-
749	CPIJ014324-RA	|conserved hypothetical protein|protein_coding|supercont3.557:1:318307:1|gene:CPIJ014324	42	5.8	2	0.938		-	GO:0003723//RNA binding	-
750	CPIJ002072-RA	|conserved hypothetical protein|protein_coding|supercont3.21:1:1629438:1|gene:CPIJ002072	42	10.6	1	---		-	-
751	CPIJ014550-RA	|long form D7Bclu1 salivary protein|protein_coding|supercont3.618:1:295970:1|gene:CPIJ014550	41	3.9	1	1.26		-	-
752	CPIJ007514-RA	|ATPase family AAA domain-containing protein 3|protein_coding|supercont3.164:1:783249:1|gene:CPIJ007514	41	1.7	1	---		GO:0000910//cytokinesis;GO:0007423//sensory organ development;GO:0016572//histone phosphorylation;GO:0007052//mitotic spindle organization;GO:0006508//proteolysis;GO:0000236//mitotic prometaphase;GO:0045448//mitotic cell cycle, embryonic;GO:0008104//protein localization	GO:0017111//nucleoside-triphosphatase activity;GO:0005524//ATP binding	GO:0032133//chromosome passenger complex;GO:0005938//cell cortex;GO:0000785//chromatin;GO:0051233//spindle midzone
753	CPIJ003448-RA	|cuticle protein, putative |protein_coding|supercont3.48:1:1370114:1|gene:CPIJ003448	41	7.7	1	---		-	-
753	CPIJ003451-RA	|cuticle protein, putative |protein_coding|supercont3.48:1:1370114:1|gene:CPIJ003451	41	7.7	1
753	CPIJ003481-RA	|cuticle protein, putative |protein_coding|supercont3.48:1:1370114:1|gene:CPIJ003481	41	7.2	1
753	CPIJ003449-RA	|cuticle protein, putative |protein_coding|supercont3.48:1:1370114:1|gene:CPIJ003449	41	7.7	1
753	CPIJ003482-RA	|cuticle protein, putative |protein_coding|supercont3.48:1:1370114:1|gene:CPIJ003482	41	7.2	1
753	CPIJ003479-RA	|cuticle protein, putative |protein_coding|supercont3.48:1:1370114:1|gene:CPIJ003479	41	7.9	1
754	CPIJ002890-RA	|ATP-binding cassette sub-family F member 2|protein_coding|supercont3.37:1:1455656:1|gene:CPIJ002890	41	2.3	1	1.194		GO:0006200//ATP catabolic process	GO:0005524//ATP binding	GO:0043190//ATP-binding cassette (ABC) transporter complex
755	CPIJ014783-RA	|isovaleryl-CoA dehydrogenase, mitochondrial precursor|protein_coding|supercont3.588:1:286638:1|gene:CPIJ014783	41	5.9	2	0.985		GO:0006552//leucine catabolic process;GO:0055114//oxidation-reduction process	GO:0008470//isovaleryl-CoA dehydrogenase activity;GO:0043958//acryloyl-CoA reductase activity	GO:0005759//mitochondrial matrix
756	CPIJ017692-RA	|conserved hypothetical protein|protein_coding|supercont3.982:1:146836:1|gene:CPIJ017692	41	5.4	1	---		-	-
757	CPIJ016316-RA	|pupal cuticle protein 78E, putative |protein_coding|supercont3.749:1:214810:1|gene:CPIJ016316	41	7.8	1	0.861	*	-	-
758	CPIJ000235-RA	|peanut protein|protein_coding|supercont3.3:1:2758190:1|gene:CPIJ000235	41	2.2	1	0.962		GO:0006904//vesicle docking involved in exocytosis;GO:0000915//cytokinesis, actomyosin contractile ring assembly;GO:0043065//positive regulation of apoptosis;GO:0042051//compound eye photoreceptor development;GO:0006903//vesicle targeting	GO:0005525//GTP binding;GO:0003779//actin binding;GO:0008017//microtubule binding;GO:0031625//ubiquitin protein ligase binding;GO:0003924//GTPase activity	GO:0005940//septin ring;GO:0045172//germline ring canal;GO:0005875//microtubule associated complex;GO:0031105//septin complex;GO:0016324//apical plasma membrane
759	CPIJ000162-RA	|60S ribosomal protein L8|protein_coding|supercont3.3:1:2758190:1|gene:CPIJ000162	41	4.2	1	0.896	*	GO:0006412//translation	GO:0019843//rRNA binding	GO:0015934//large ribosomal subunit
760	CPIJ011768-RA	|short-chain dehydrogenase |protein_coding|supercont3.391:1:446782:1|gene:CPIJ011768	41	3.5	1	---		GO:0055114//oxidation-reduction process	GO:0000166//nucleotide binding	GO:0005811//lipid particle
761	CPIJ002714-RA	|phenylalanyl-tRNA synthetase beta chain|protein_coding|supercont3.36:1:1496554:1|gene:CPIJ002714	41	1.5	1	1.017		GO:0006432//phenylalanyl-tRNA aminoacylation	GO:0005524//ATP binding;GO:0004826//phenylalanine-tRNA ligase activity;GO:0000287//magnesium ion binding	GO:0009328//phenylalanine-tRNA ligase complex
762	CPIJ011325-RA	|RL23 |protein_coding|supercont3.310:1:474238:1|gene:CPIJ011325	41	5.7	1	---		GO:0006412//translation;GO:0022008//neurogenesis	GO:0003735//structural constituent of ribosome;GO:0005515//protein binding	GO:0022625//cytosolic large ribosomal subunit
763	CPIJ006159-RA	|glutathione-requiring prostaglandin D synthase|protein_coding|supercont3.109:1:911842:1|gene:CPIJ006159	40	5.1	1	---		GO:0006749//glutathione metabolic process;GO:0006979//response to oxidative stress	GO:0004364//glutathione transferase activity	-
764	CPIJ008340-RA	|40S ribosomal protein S24|protein_coding|supercont3.176:1:716753:1|gene:CPIJ008340	40	12.3	1	1.017		GO:0006412//translation	GO:0003735//structural constituent of ribosome;GO:0000166//nucleotide binding	-
764	CPIJ012775-RA	|60S ribosomal protein L17 |protein_coding|supercont3.445:1:399547:1|gene:CPIJ012775	40	6.6	1
764	CPIJ008982-RA	|40S ribosomal protein S24|protein_coding|supercont3.212:1:644857:1|gene:CPIJ008982	40	11.5	1
764	CPIJ012689-RA	|40S ribosomal protein S24|protein_coding|supercont3.401:1:403117:1|gene:CPIJ012689	40	11.5	1
764	CPIJ009083-RA	|40S ribosomal protein S24|protein_coding|supercont3.228:1:623357:1|gene:CPIJ009083	40	11.5	1
765	CPIJ000990-RA	|cytosol aminopeptidase|protein_coding|supercont3.11:1:2034973:1|gene:CPIJ000990	40	3.1	1	---		GO:0016319//mushroom body development;GO:0006508//proteolysis	GO:0030145//manganese ion binding;GO:0008235//metalloexopeptidase activity;GO:0004177//aminopeptidase activity	-
766	CPIJ011391-RA	|dehydrogenase/reductase SDR family member 4|protein_coding|supercont3.351:1:468030:1|gene:CPIJ011391	40	4.5	1	---		-	GO:0016614//oxidoreductase activity, acting on CH-OH group of donors;GO:0000166//nucleotide binding	-
767	CPIJ005907-RA	|conserved hypothetical protein|protein_coding|supercont3.111:1:935238:1|gene:CPIJ005907	40	0.7	2	0.565		-	-
768	CPIJ013669-RA	|aminoacylase, putative |protein_coding|supercont3.471:1:351135:1|gene:CPIJ013669	40	4	1	---		GO:0006520//cellular amino acid metabolic process;GO:0006508//proteolysis	GO:0008237//metallopeptidase activity;GO:0004046//aminoacylase activity	-
769	CPIJ800225-RA	|cytochrome P450 52A5|protein_coding|supercont3.278:1:518298:1|gene:CPIJ800225	40	2	1	---		GO:0055114//oxidation-reduction process	GO:0016705//oxidoreductase activity, acting on paired donors, with incorporation or reduction of molecular oxygen;GO:0004497//monooxygenase activity;GO:0005506//iron ion binding;GO:0009055//electron carrier activity	-
770	CPIJ002885-RA	|conserved hypothetical protein|protein_coding|supercont3.37:1:1455656:1|gene:CPIJ002885	40	15.8	1	---		GO:0017148//negative regulation of translation;GO:0016246//RNA interference;GO:0007052//mitotic spindle organization;GO:0051236//establishment of RNA localization;GO:0016310//phosphorylation;GO:0043488//regulation of mRNA stability;GO:0048489//synaptic vesicle transport;GO:0000245//spliceosome assembly;GO:0050808//synapse organization;GO:0035195//gene silencing by miRNA;GO:0007274//neuromuscular …	GO:0005515//protein binding;GO:0000900//translation repressor activity, nucleic acid binding;GO:0003730//mRNA 3'-UTR binding;GO:0004672//protein kinase activity	GO:0071011//precatalytic spliceosome;GO:0030532//small nuclear ribonucleoprotein complex;GO:0071013//catalytic step 2 spliceosome;GO:0000932//cytoplasmic mRNA processing body
771	CPIJ802214-RA	|conserved hypothetical protein|protein_coding|supercont3.69:1:1093430:1|gene:CPIJ802214	40	1.7	1	1.057		-	-
772	CPIJ008439-RA	|puromycin-sensitive aminopeptidase |protein_coding|supercont3.188:1:709333:1|gene:CPIJ008439	40	1.2	1	1.25		GO:0006508//proteolysis	GO:0008270//zinc ion binding;GO:0004177//aminopeptidase activity	-
773	CPIJ019196-RA	|DEAD box ATP-dependent RNA helicase |protein_coding|supercont3.1491:1:65873:1|gene:CPIJ019196	40	2.6	1	---		-	GO:0008026//ATP-dependent helicase activity;GO:0005524//ATP binding	-
774	CPIJ015686-RA	|cyclopentanol dehydrogenase|protein_coding|supercont3.704:1:245924:1|gene:CPIJ015686	40	3.9	1	1.152		GO:0055114//oxidation-reduction process	GO:0000166//nucleotide binding	-
775	CPIJ002649-RA	|NADH:ubiquinone dehydrogenase, putative |protein_coding|supercont3.42:1:1498980:1|gene:CPIJ002649	39	15.4	1	---		-	GO:0008137//NADH dehydrogenase (ubiquinone) activity	GO:0005747//mitochondrial respiratory chain complex I
776	CPIJ007213-RA	|conserved hypothetical protein|protein_coding|supercont3.138:1:813314:1|gene:CPIJ007213	39	3.1	1	---		-	-
777	CPIJ011412-RA	|M-phase phosphoprotein 11|protein_coding|supercont3.327:1:466283:1|gene:CPIJ011412	39	1.4	1	---		-	GO:0031072//heat shock protein binding	-
778	CPIJ014522-RA	|lava lamp protein|protein_coding|supercont3.575:1:298715:1|gene:CPIJ014522	39	0.4	1	---		GO:0007275//multicellular organismal development;GO:0009653//anatomical structure morphogenesis	GO:0008092//cytoskeletal protein binding	GO:0044446//intracellular organelle part;GO:0005794//Golgi apparatus
779	CPIJ800076-RA	|small calcium-binding mitochondrial carrier, putative |protein_coding|supercont3.166:1:789185:1|gene:CPIJ800076	39	8.7	1	0.419	*	-	-
780	CPIJ015029-RA	|venom allergen 5|protein_coding|supercont3.595:1:273439:1|gene:CPIJ015029	39	5	1	1.072		-	-
781	CPIJ008665-RA	|mitochondrial ATP synthase coupling factor 6 precursor|protein_coding|supercont3.198:1:672410:1|gene:CPIJ008665	39	11.1	1	---		GO:0009396//folic acid-containing compound biosynthetic process;GO:0015986//ATP synthesis coupled proton transport	GO:0008553//hydrogen-exporting ATPase activity, phosphorylative mechanism;GO:0003848//2-amino-4-hydroxy-6-hydroxymethyldihydropteridine diphosphokinase activity	GO:0005756//mitochondrial proton-transporting ATP synthase, central stalk;GO:0000276//mitochondrial proton-transporting ATP synthase complex, coupling factor F(o)
782	CPIJ800101-RA	|long form D7clu1 salivary protein |protein_coding|supercont3.618:1:295970:1|gene:CPIJ800101	39	2.6	1	1.243	*	-	-
783	CPIJ005010-RA	|fibrillarin|protein_coding|supercont3.82:1:1022597:1|gene:CPIJ005010	39	3.4	1	1.207	*	GO:0006364//rRNA processing;GO:0008033//tRNA processing;GO:0032259//methylation;GO:0051297//centrosome organization	GO:0003729//mRNA binding;GO:0008168//methyltransferase activity	GO:0015030//Cajal body;GO:0005732//small nucleolar ribonucleoprotein complex;GO:0001651//dense fibrillar component
784	CPIJ009947-RA	|vacuolar ATP synthase subunit ac39 |protein_coding|supercont3.265:1:555051:1|gene:CPIJ009947	39	3.2	1	1.143		GO:0008593//regulation of Notch signaling pathway;GO:0007035//vacuolar acidification;GO:0015991//ATP hydrolysis coupled proton transport	-	GO:0000220//vacuolar proton-transporting V-type ATPase, V0 domain;GO:0005886//plasma membrane
785	CPIJ010787-RA	|conserved hypothetical protein|protein_coding|supercont3.315:1:504601:1|gene:CPIJ010787	39	6.9	1	0.827	*	-	-
786	CPIJ002096-RA	|importin-7|protein_coding|supercont3.21:1:1629438:1|gene:CPIJ002096	38	2.2	2	1.328	*	GO:0042052//rhabdomere development;GO:0016321//female meiosis chromosome segregation;GO:0007474//imaginal disc-derived wing vein specification;GO:0016572//histone phosphorylation;GO:0045465//R8 cell differentiation;GO:0031936//negative regulation of chromatin silencing;GO:0007173//epidermal growth factor receptor signaling pathway;GO:0008283//cell proliferation;GO:0046331//lateral inhibition;GO:0…	GO:0008536//Ran GTPase binding;GO:0035175//histone kinase activity (H3-S10 specific);GO:0005524//ATP binding;GO:0008320//protein transmembrane transporter activity	GO:0000790//nuclear chromatin;GO:0005700//polytene chromosome;GO:0005643//nuclear pore;GO:0016456//X chromosome located dosage compensation complex, transcription activating;GO:0048471//perinuclear region of cytoplasm;GO:0005938//cell cortex
787	CPIJ002523-RA	|spermidine synthase|protein_coding|supercont3.35:1:1518292:1|gene:CPIJ002523	38	4.5	1	1.237	*	GO:0008295//spermidine biosynthetic process	-	-
788	CPIJ002060-RA	|lipin-3|protein_coding|supercont3.21:1:1629438:1|gene:CPIJ002060	38	1.1	1	---		GO:0030514//negative regulation of BMP signaling pathway;GO:0006357//regulation of transcription from RNA polymerase II promoter;GO:0055088//lipid homeostasis;GO:0019432//triglyceride biosynthetic process;GO:0042594//response to starvation;GO:0007474//imaginal disc-derived wing vein specification;GO:0019217//regulation of fatty acid metabolic process	GO:0003713//transcription coactivator activity	GO:0035183//female germline ring canal inner rim;GO:0005737//cytoplasm;GO:0005634//nucleus
789	CPIJ003289-RA	|pontin|protein_coding|supercont3.47:1:1403514:1|gene:CPIJ003289	38	3.1	1	0.965		GO:0032508//DNA duplex unwinding;GO:0042127//regulation of cell proliferation;GO:0007095//mitotic cell cycle G2/M transition DNA damage checkpoint;GO:0006310//DNA recombination;GO:0006355//regulation of transcription, DNA-dependent;GO:0051301//cell division;GO:0030111//regulation of Wnt receptor signaling pathway;GO:0090307//spindle assembly involved in mitosis;GO:0016568//chromatin modification;…	GO:0003713//transcription coactivator activity;GO:0017025//TBP-class protein binding;GO:0008013//beta-catenin binding;GO:0005524//ATP binding;GO:0003678//DNA helicase activity	GO:0031011//Ino80 complex;GO:0005875//microtubule associated complex;GO:0035267//NuA4 histone acetyltransferase complex;GO:0035060//brahma complex;GO:0071339//MLL1 complex
790	CPIJ006480-RA	|40S ribosomal protein S26|protein_coding|supercont3.129:1:873558:1|gene:CPIJ006480	38	7.8	1	1.122		GO:0006412//translation	-	GO:0022627//cytosolic small ribosomal subunit
791	CPIJ007568-RA	|rap55 |protein_coding|supercont3.178:1:782279:1|gene:CPIJ007568	38	1.9	1	---		GO:0007310//oocyte dorsal/ventral axis specification;GO:0000226//microtubule cytoskeleton organization;GO:0030036//actin cytoskeleton organization;GO:0006888//ER to Golgi vesicle-mediated transport	-	GO:0045169//fusome;GO:0005783//endoplasmic reticulum
792	CPIJ010605-RA	|conserved hypothetical protein|protein_coding|supercont3.300:1:516762:1|gene:CPIJ010605	38	3.6	1	---		-	GO:0005488//binding	-
793	CPIJ018869-RA	|NADH dehydrogenase iron-sulfur protein 7, mitochondrial precursor|protein_coding|supercont3.1453:1:82301:1|gene:CPIJ018869	38	10.4	2	1.121		GO:0008340//determination of adult lifespan;GO:0019684//photosynthesis, light reaction;GO:0000302//response to reactive oxygen species;GO:0006120//mitochondrial electron transport, NADH to ubiquinone;GO:0032981//mitochondrial respiratory chain complex I assembly	GO:0008137//NADH dehydrogenase (ubiquinone) activity;GO:0051539//4 iron, 4 sulfur cluster binding;GO:0005506//iron ion binding	GO:0005747//mitochondrial respiratory chain complex I;GO:0005886//plasma membrane
794	CPIJ016441-RA	|ubiquitin carboxyl-terminal hydrolase|protein_coding|supercont3.760:1:209851:1|gene:CPIJ016441	38	4.4	1	---		GO:0016579//protein deubiquitination;GO:0006511//ubiquitin-dependent protein catabolic process;GO:0022008//neurogenesis	GO:0004175//endopeptidase activity;GO:0004221//ubiquitin thiolesterase activity	GO:0005875//microtubule associated complex;GO:0005838//proteasome regulatory particle
795	CPIJ005779-RA	|succinyl-CoA ligase beta-chain, mitochondrial precursor|protein_coding|supercont3.100:1:939276:1|gene:CPIJ005779	38	2.9	1	1.276	*	GO:0006099//tricarboxylic acid cycle	GO:0005524//ATP binding	GO:0005811//lipid particle;GO:0045244//succinate-CoA ligase complex (GDP-forming)
796	CPIJ009331-RA	|pupal cuticle protein 78E, putative |protein_coding|supercont3.242:1:599451:1|gene:CPIJ009331	38	9.7	1	---		-	-
797	CPIJ012339-RA	|conserved hypothetical protein|protein_coding|supercont3.375:1:418371:1|gene:CPIJ012339	38	15.9	1	1.236	*	-	-
798	CPIJ801767-RA	|polyubiquitin|protein_coding|supercont3.28:1:1692035:1|gene:CPIJ801767	38	14.1	1	0.687	*	GO:0022008//neurogenesis;GO:0008589//regulation of smoothened signaling pathway;GO:0045116//protein neddylation;GO:0031647//regulation of protein stability;GO:0030162//regulation of proteolysis;GO:0008283//cell proliferation;GO:0030431//sleep	-	-
799	CPIJ019990-RA	|VAMP-associated protein, putative |protein_coding|supercont3.2172:1:21831:1|gene:CPIJ019990	38	5.3	1	0.958		-	-
800	CPIJ011779-RA	|2-oxoisovalerate dehydrogenase subunit alpha, mitochondrial precursor|protein_coding|supercont3.384:1:445943:1|gene:CPIJ011779	38	4.3	1	0.658		-	GO:0003863//3-methyl-2-oxobutanoate dehydrogenase (2-methylpropanoyl-transferring) activity	GO:0017086//3-methyl-2-oxobutanoate dehydrogenase (lipoamide) complex
801	CPIJ011383-RA	|serine-type enodpeptidase, putative |protein_coding|supercont3.325:1:469722:1|gene:CPIJ011383	38	6.3	2	0.913		-	GO:0004252//serine-type endopeptidase activity	-
802	CPIJ010958-RA	|arp2/3 |protein_coding|supercont3.337:1:496174:1|gene:CPIJ010958	37	4	1	---		GO:0008360//regulation of cell shape;GO:0034314//Arp2/3 complex-mediated actin nucleation;GO:0046331//lateral inhibition;GO:0030866//cortical actin cytoskeleton organization;GO:0032774//RNA biosynthetic process;GO:0030031//cell projection assembly	GO:0003779//actin binding;GO:0005200//structural constituent of cytoskeleton	GO:0005885//Arp2/3 protein complex;GO:0005737//cytoplasm
803	CPIJ008396-RA	|RAP1B|protein_coding|supercont3.185:1:709732:1|gene:CPIJ008396	37	6	1	1.018		GO:0001752//compound eye photoreceptor fate commitment;GO:0042052//rhabdomere development;GO:0006543//glutamine catabolic process;GO:0046673//negative regulation of compound eye retinal cell programmed cell death;GO:0007601//visual perception;GO:0008594//photoreceptor cell morphogenesis;GO:0007602//phototransduction;GO:0030713//ovarian follicle cell stalk formation;GO:0046328//regulation of JNK c…	GO:0005525//GTP binding;GO:0004088//carbamoyl-phosphate synthase (glutamine-hydrolyzing) activity;GO:0004087//carbamoyl-phosphate synthase (ammonia) activity;GO:0070406//glutamine binding;GO:0019003//GDP binding;GO:0004767//sphingomyelin phosphodiesterase activity;GO:0004151//dihydroorotase activity;GO:0046872//metal ion binding;GO:0005515//protein binding;GO:0008020//G-protein coupled photorecep…	GO:0005771//multivesicular body;GO:0005791//rough endoplasmic reticulum;GO:0016027//inaD signaling complex;GO:0016029//subrhabdomeral cisterna;GO:0016023//cytoplasmic membrane-bounded vesicle;GO:0005811//lipid particle;GO:0016021//integral to membrane;GO:0005767//secondary lysosome
804	CPIJ001220-RA	|60S ribosomal protein L32 |protein_coding|supercont3.14:1:1835525:1|gene:CPIJ001220	37	16.4	2	1.033		GO:0006412//translation	GO:0003735//structural constituent of ribosome	GO:0005762//mitochondrial large ribosomal subunit;GO:0022625//cytosolic large ribosomal subunit
805	CPIJ000066-RA	|GTP-binding protein|protein_coding|supercont3.1:1:3873040:1|gene:CPIJ000066	37	2.8	1	1.082		GO:0007186//G-protein coupled receptor protein signaling pathway;GO:0045886//negative regulation of synaptic growth at neuromuscular junction;GO:0016055//Wnt receptor signaling pathway;GO:0019991//septate junction assembly;GO:0007507//heart development;GO:0050916//sensory perception of sweet taste;GO:0001737//establishment of imaginal disc-derived wing hair orientation;GO:0008356//asymmetric cell…	GO:0005525//GTP binding;GO:0003924//GTPase activity	GO:0005834//heterotrimeric G-protein complex
806	CPIJ001134-RA	|excitatory amino acid transporter 3|protein_coding|supercont3.13:1:1876709:1|gene:CPIJ001134	37	4.6	1	---		GO:0008340//determination of adult lifespan;GO:0008345//larval locomotory behavior;GO:0015810//aspartate transport;GO:0015813//L-glutamate transport;GO:0006835//dicarboxylic acid transport	GO:0015501//glutamate:sodium symporter activity;GO:0015183//L-aspartate transmembrane transporter activity;GO:0017153//sodium:dicarboxylate symporter activity	GO:0016021//integral to membrane;GO:0043195//terminal button;GO:0031594//neuromuscular junction;GO:0005886//plasma membrane
807	CPIJ000372-RA	|L-xylulose reductase|protein_coding|supercont3.4:1:2511003:1|gene:CPIJ000372	37	12	2	1.291		-	GO:0016614//oxidoreductase activity, acting on CH-OH group of donors;GO:0000166//nucleotide binding	-
808	CPIJ802383-RA	|phosphoglucomutase |protein_coding|supercont3.842:1:178215:1|gene:CPIJ802383	37	2	1	---		GO:0005975//carbohydrate metabolic process	GO:0000287//magnesium ion binding	-
809	CPIJ002846-RA	|monocarboxylate transporter, putative|protein_coding|supercont3.37:1:1455656:1|gene:CPIJ002846	37	1.6	1	1.019		GO:0055085//transmembrane transport	-	-
810	CPIJ008147-RA	|conserved hypothetical protein|protein_coding|supercont3.179:1:739351:1|gene:CPIJ008147	37	8.5	1	---		-	-
811	CPIJ012005-RA	|hypothetical protein|protein_coding|supercont3.346:1:435932:1|gene:CPIJ012005	37	5.9	1	---		-	-
812	CPIJ007834-RA	|RNA and export factor binding protein |protein_coding|supercont3.171:1:758370:1|gene:CPIJ007834	37	4.8	1	---		GO:0051039//positive regulation of transcription during meiosis;GO:0007141//male meiosis I;GO:0045944//positive regulation of transcription from RNA polymerase II promoter	GO:0005515//protein binding;GO:0000166//nucleotide binding;GO:0003676//nucleic acid binding	GO:0005654//nucleoplasm;GO:0031965//nuclear membrane;GO:0071011//precatalytic spliceosome;GO:0005737//cytoplasm;GO:0071013//catalytic step 2 spliceosome;GO:0000790//nuclear chromatin
813	CPIJ000205-RA	|60S ribosomal protein L18|protein_coding|supercont3.3:1:2758190:1|gene:CPIJ000205	37	9	1	3.654	*	GO:0006412//translation	GO:0003735//structural constituent of ribosome	GO:0022625//cytosolic large ribosomal subunit
814	CPIJ004104-RA	|histone 2A |protein_coding|supercont3.60:1:1176631:1|gene:CPIJ004104	37	10.4	1	---		GO:0051298//centrosome duplication;GO:0006334//nucleosome assembly	GO:0003677//DNA binding	GO:0005811//lipid particle;GO:0005634//nucleus
814	CPIJ010360-RA	|histone H2A type 1-A|protein_coding|supercont3.273:1:525933:1|gene:CPIJ010360	37	12.6	1
814	CPIJ015010-RA	|histone H2A type 1-A|protein_coding|supercont3.629:1:273900:1|gene:CPIJ015010	37	12.9	1
814	CPIJ012454-RA	|histone H2A type 1-A|protein_coding|supercont3.392:1:416341:1|gene:CPIJ012454 >CPIJ012380-RA |histone H2A type 1-C|protein_coding|supercont3.392:1:416341:1|gene:CPIJ012380 >CPIJ012434-RA |histone H2A type 1-C|protein_coding|supercont3.392:1:416341:	37	12.9	1
814	CPIJ014767-RA	|histone H2A type 1-J|protein_coding|supercont3.594:1:288476:1|gene:CPIJ014767	37	12.3	1
814	CPIJ015004-RA	|histone H2A type 1-A|protein_coding|supercont3.629:1:273900:1|gene:CPIJ015004	37	12.9	1
815	CPIJ009025-RA	|hypothetical protein|protein_coding|supercont3.216:1:636209:1|gene:CPIJ009025	37	11	1	---		-	-
816	CPIJ011631-RA	|short-chain specific acyl-CoA dehydrogenase, mitochondrial precursor|protein_coding|supercont3.339:1:458340:1|gene:CPIJ011631	37	3.2	1	---		GO:0055114//oxidation-reduction process;GO:0006367//transcription initiation from RNA polymerase II promoter;GO:0048813//dendrite morphogenesis	GO:0043958//acryloyl-CoA reductase activity;GO:0001104//RNA polymerase II transcription cofactor activity;GO:0050660//flavin adenine dinucleotide binding	GO:0016592//mediator complex
817	CPIJ003456-RA	|uricase|protein_coding|supercont3.48:1:1370114:1|gene:CPIJ003456	37	4.6	1	---		GO:0019428//allantoin biosynthetic process;GO:0055114//oxidation-reduction process	GO:0004846//urate oxidase activity	GO:0005777//peroxisome
818	CPIJ004906-RA	|transcription factor BTF3|protein_coding|supercont3.80:1:1046220:1|gene:CPIJ004906	37	5.7	1	0.993		-	-
819	CPIJ009583-RA	|glucose dehydrogenase |protein_coding|supercont3.240:1:587462:1|gene:CPIJ009583	36	2.1	1	---		GO:0046693//sperm storage;GO:0006006//glucose metabolic process;GO:0008364//pupal chitin-based cuticle development;GO:0055114//oxidation-reduction process	GO:0050660//flavin adenine dinucleotide binding;GO:0004344//glucose dehydrogenase activity;GO:0008812//choline dehydrogenase activity	GO:0005576//extracellular region
819	CPIJ017019-RA	|alcohol dehydrogenase|protein_coding|supercont3.875:1:180943:1|gene:CPIJ017019	36	2.4	1
820	CPIJ002909-RA	|far upstream binding protein|protein_coding|supercont3.40:1:1445476:1|gene:CPIJ002909	36	1.7	1	1.128	*	GO:0007283//spermatogenesis;GO:0000381//regulation of alternative nuclear mRNA splicing, via spliceosome;GO:0048025//negative regulation of nuclear mRNA splicing, via spliceosome	-	GO:0005685//U1 snRNP
821	CPIJ013172-RA	|alpha-glucosidase precursor|protein_coding|supercont3.465:1:370880:1|gene:CPIJ013172	36	1.8	1	1.05		GO:0005975//carbohydrate metabolic process	GO:0043169//cation binding	-
822	CPIJ010637-RA	|conserved hypothetical protein|protein_coding|supercont3.303:1:515137:1|gene:CPIJ010637	36	12.6	2	0.821	*	GO:0006979//response to oxidative stress;GO:0055114//oxidation-reduction process	-	-
822	CPIJ012568-RA	|phospholipid hydroperoxide glutathione peroxidase 1|protein_coding|supercont3.390:1:413810:1|gene:CPIJ012568	36	12.8	2
823	CPIJ006761-RA	|glucose-6-phosphate 1-dehydrogenase |protein_coding|supercont3.124:1:849889:1|gene:CPIJ006761	36	2	1	0.782	*	GO:0006098//pentose-phosphate shunt	GO:0004345//glucose-6-phosphate dehydrogenase activity	-
824	CPIJ011323-RA	|coatomer subunit alpha|protein_coding|supercont3.310:1:474238:1|gene:CPIJ011323	36	0.7	1	0.899		GO:0010883//regulation of lipid storage;GO:0006890//retrograde vesicle-mediated transport, Golgi to ER;GO:0000902//cell morphogenesis;GO:0006911//phagocytosis, engulfment;GO:0048205//COPI coating of Golgi vesicle;GO:0006886//intracellular protein transport	GO:0005198//structural molecule activity;GO:0005179//hormone activity	GO:0030126//COPI vesicle coat;GO:0005829//cytosol;GO:0005615//extracellular space
825	CPIJ016770-RA	|N-acetylmuramoyl-L-alanine amidase precursor|protein_coding|supercont3.823:1:194809:1|gene:CPIJ016770	36	2.7	1	1.403	*	GO:0009253//peptidoglycan catabolic process	GO:0008270//zinc ion binding	-
825	CPIJ016771-RA	|peptidoglycan recognition protein precursor|protein_coding|supercont3.823:1:194809:1|gene:CPIJ016771	36	2.7	1
826	CPIJ801668-RA	|NAD dependent epimerase/dehydratase |protein_coding|supercont3.25:1:1668533:1|gene:CPIJ801668	36	3.4	1	---		GO:0042351//'de novo' GDP-L-fucose biosynthetic process	GO:0050577//GDP-L-fucose synthase activity;GO:0042356//GDP-4-dehydro-D-rhamnose reductase activity;GO:0050662//coenzyme binding;GO:0000166//nucleotide binding	-
827	CPIJ013748-RA	|acyl-CoA desaturase 1|protein_coding|supercont3.526:1:347515:1|gene:CPIJ013748	35	3.7	1	---		GO:0010506//regulation of autophagy;GO:0006633//fatty acid biosynthetic process;GO:0055114//oxidation-reduction process;GO:0048047//mating behavior, sex discrimination;GO:0006723//cuticle hydrocarbon biosynthetic process;GO:0042811//pheromone biosynthetic process;GO:0060179//male mating behavior	GO:0004768//stearoyl-CoA 9-desaturase activity	GO:0016021//integral to membrane;GO:0031410//cytoplasmic vesicle;GO:0005811//lipid particle;GO:0005783//endoplasmic reticulum
828	CPIJ009979-RA	|eukaryotic translation initiation factor 4 gamma 3|protein_coding|supercont3.263:1:550881:1|gene:CPIJ009979	35	1.1	1	1.169	*	GO:0006413//translational initiation	GO:0003677//DNA binding;GO:0003743//translation initiation factor activity	-
829	CPIJ002659-RA	|transmembrane protease|protein_coding|supercont3.36:1:1496554:1|gene:CPIJ002659	35	1.1	1	0.963		GO:0006508//proteolysis	GO:0004252//serine-type endopeptidase activity	-
830	CPIJ801646-RA	|acylphosphatase, putative |protein_coding|supercont3.224:1:594183:1|gene:CPIJ801646	35	10.7	1	1.11		-	-
831	CPIJ007488-RA	|60S ribosomal protein L3|protein_coding|supercont3.141:1:788774:1|gene:CPIJ007488	35	1.5	1	0.911		GO:0051298//centrosome duplication;GO:0006412//translation	GO:0003735//structural constituent of ribosome	GO:0022625//cytosolic large ribosomal subunit
832	CPIJ013983-RA	|dihydrolipoyl dehydrogenase, mitochondrial precursor|protein_coding|supercont3.481:1:337055:1|gene:CPIJ013983	35	2.3	1	0.848		GO:0045454//cell redox homeostasis;GO:0006546//glycine catabolic process;GO:0006748//lipoamide metabolic process;GO:0006099//tricarboxylic acid cycle	GO:0050660//flavin adenine dinucleotide binding;GO:0004148//dihydrolipoyl dehydrogenase activity	GO:0005947//mitochondrial alpha-ketoglutarate dehydrogenase complex;GO:0005811//lipid particle
832	CPIJ019726-RA	|dihydrolipoamide dehydrogenase |protein_coding|supercont3.1854:1:36598:1|gene:CPIJ019726	35	1.6	1
833	CPIJ004984-RA	|serine proteases 1/2 precursor|protein_coding|supercont3.81:1:1022835:1|gene:CPIJ004984	35	3.8	1	---		GO:0006508//proteolysis	-	-
834	CPIJ008663-RA	|conserved hypothetical protein|protein_coding|supercont3.198:1:672410:1|gene:CPIJ008663	35	7.6	2	1.154		-	-
835	CPIJ001569-RA	|conserved hypothetical protein|protein_coding|supercont3.17:1:1689851:1|gene:CPIJ001569	35	0.7	2	0.916		-	-
836	CPIJ019087-RA	|carnitine O-acetyltransferase precursor|protein_coding|supercont3.1411:1:70614:1|gene:CPIJ019087	35	1.9	1	---		-	-	GO:0043231//intracellular membrane-bounded organelle;GO:0044444//cytoplasmic part
837	CPIJ001135-RA	|chromobox protein|protein_coding|supercont3.13:1:1876709:1|gene:CPIJ001135	35	4.7	1	0.936		-	-
837	CPIJ014352-RA	|conserved hypothetical protein|protein_coding|supercont3.599:1:315006:1|gene:CPIJ014352	35	5.5	1
838	CPIJ005168-RA	|dolichyl-diphosphooligosaccharide protein glycotransferase|protein_coding|supercont3.91:1:1006910:1|gene:CPIJ005168	34	1.8	1	---		GO:0022008//neurogenesis;GO:0034389//lipid particle organization;GO:0007030//Golgi organization	GO:0004579//dolichyl-diphosphooligosaccharide-protein glycotransferase activity	GO:0005811//lipid particle;GO:0005789//endoplasmic reticulum membrane
839	CPIJ010989-RA	|paxillin, putative |protein_coding|supercont3.337:1:496174:1|gene:CPIJ010989	34	3	1	---		GO:0009987//cellular process;GO:0065007//biological regulation	-	-
839	CPIJ802052-RA	|paxillin, putative |protein_coding|supercont3.54:1:1264647:1|gene:CPIJ802052	34	2.7	1
840	CPIJ009980-RA	|eukaryotic translation initiation factor 4 gamma |protein_coding|supercont3.263:1:550881:1|gene:CPIJ009980	34	1.1	1	---		-	GO:0003723//RNA binding;GO:0003677//DNA binding	-
841	CPIJ017419-RA	|fibulin 1 and|protein_coding|supercont3.911:1:159680:1|gene:CPIJ017419	34	1.1	1	---		-	-
842	CPIJ801956-RA	|protein croquemort|protein_coding|supercont3.39:1:1421877:1|gene:CPIJ801956	34	4.7	2	1.081		-	-	GO:0016021//integral to membrane
843	CPIJ004414-RA	|conserved hypothetical protein|protein_coding|supercont3.66:1:1106043:1|gene:CPIJ004414	34	6	1	---		-	-
844	CPIJ000559-RA	|conserved hypothetical protein|protein_coding|supercont3.7:1:2258389:1|gene:CPIJ000559	34	4.6	1	1.304	*	-	-
845	CPIJ006749-RA	|translation initiation factor 5C, putative |protein_coding|supercont3.156:1:851269:1|gene:CPIJ006749	34	2.4	1	---		GO:0006413//translational initiation;GO:0016070//RNA metabolic process;GO:0017148//negative regulation of translation;GO:0048663//neuron fate commitment;GO:0007616//long-term memory;GO:0016199//axon midline choice point recognition;GO:0048477//oogenesis	GO:0043022//ribosome binding;GO:0031369//translation initiation factor binding	GO:0030424//axon;GO:0043025//neuronal cell body;GO:0005737//cytoplasm
846	CPIJ000401-RA	|phospholipase A-2-activating protein|protein_coding|supercont3.4:1:2511003:1|gene:CPIJ000401	34	1.3	1	1.073		-	-
847	CPIJ801852-RA	|cleft lip and palate transmembrane protein 1|protein_coding|supercont3.32:1:1521851:1|gene:CPIJ801852	34	1.5	1	---		-	-
848	CPIJ000371-RA	|transcription factor A, mitochondrial precursor|protein_coding|supercont3.4:1:2511003:1|gene:CPIJ000371	34	4.2	1	---		GO:0034645//cellular macromolecule biosynthetic process;GO:0090304//nucleic acid metabolic process	-	GO:0005813//centrosome;GO:0005694//chromosome
849	CPIJ000743-RA	|heterochromatin protein 1 alpha|protein_coding|supercont3.6:1:2194502:1|gene:CPIJ000743	34	6.8	1	---		-	GO:0005515//protein binding	GO:0005634//nucleus
850	CPIJ004823-RA	|cytochrome c oxidase subunit iv, putative|protein_coding|supercont3.76:1:1047347:1|gene:CPIJ004823	34	10.6	2	1.345		GO:0007030//Golgi organization;GO:0008283//cell proliferation;GO:0006123//mitochondrial electron transport, cytochrome c to oxygen	GO:0004129//cytochrome-c oxidase activity	GO:0005751//mitochondrial respiratory chain complex IV;GO:0005811//lipid particle
851	CPIJ012878-RA	|low molecular mass ubiquinone-binding protein|protein_coding|supercont3.406:1:392517:1|gene:CPIJ012878	34	7.3	1	1.107		GO:0006122//mitochondrial electron transport, ubiquinol to cytochrome c	GO:0008121//ubiquinol-cytochrome-c reductase activity;GO:0048039//ubiquinone binding	GO:0005811//lipid particle
852	CPIJ011711-RA	|conserved hypothetical protein|protein_coding|supercont3.387:1:453231:1|gene:CPIJ011711	34	1.7	2	0.824		-	-
853	CPIJ009625-RA	|proclotting enzyme precursor|protein_coding|supercont3.227:1:584695:1|gene:CPIJ009625	33	3.2	1	---		GO:0007311//maternal specification of dorsal/ventral axis, oocyte, germ-line encoded;GO:0008063//Toll signaling pathway;GO:0031638//zymogen activation;GO:0006508//proteolysis	-	GO:0005576//extracellular region
854	CPIJ010018-RA	|DNA topoisomerase 2|protein_coding|supercont3.246:1:549490:1|gene:CPIJ010018	33	0.9	1	1.182		GO:0007052//mitotic spindle organization;GO:0007076//mitotic chromosome condensation;GO:0006265//DNA topological change;GO:0006342//chromatin silencing;GO:0051310//metaphase plate congression;GO:0007126//meiosis	GO:0000400//four-way junction DNA binding;GO:0003918//DNA topoisomerase (ATP-hydrolyzing) activity;GO:0000182//rDNA binding;GO:0005524//ATP binding;GO:0003696//satellite DNA binding;GO:0003729//mRNA binding	GO:0016590//ACF complex;GO:0005694//chromosome;GO:0008623//chromatin accessibility complex
855	CPIJ017424-RA	|small nuclear ribonucleoprotein E|protein_coding|supercont3.979:1:159654:1|gene:CPIJ017424	33	14.3	1	---		-	GO:0003676//nucleic acid binding	GO:0030532//small nuclear ribonucleoprotein complex;GO:0071011//precatalytic spliceosome;GO:0071013//catalytic step 2 spliceosome
856	CPIJ008010-RA	|twinfilin |protein_coding|supercont3.191:1:747453:1|gene:CPIJ008010	33	2.6	1	0.937		GO:0007274//neuromuscular synaptic transmission;GO:0030042//actin filament depolymerization;GO:0008407//bristle morphogenesis;GO:0016319//mushroom body development;GO:0010591//regulation of lamellipodium assembly;GO:0007298//border follicle cell migration;GO:0048488//synaptic vesicle endocytosis	GO:0004713//protein tyrosine kinase activity;GO:0003779//actin binding	GO:0005856//cytoskeleton;GO:0005938//cell cortex;GO:0005886//plasma membrane
857	CPIJ019137-RA	|dihydropteridine reductase|protein_coding|supercont3.1517:1:68142:1|gene:CPIJ019137	33	3	1	---		GO:0055114//oxidation-reduction process	GO:0000166//nucleotide binding	-
858	CPIJ802414-RB	|40S ribosomal protein S5 |protein_coding|supercont3.92:1:973914:1|gene:CPIJ802414 >CPIJ802414-RA |40S ribosomal protein S5 |protein_coding|supercont3.92:1:973914:1|gene:CPIJ802414	33	4.1	1	---		GO:0006412//translation	GO:0003723//RNA binding	GO:0015935//small ribosomal subunit
859	CPIJ014241-RA	|ATP-dependent RNA helicase WM6|protein_coding|supercont3.510:1:326993:1|gene:CPIJ014241	33	1.7	1	1.11		GO:0000381//regulation of alternative nuclear mRNA splicing, via spliceosome;GO:0007052//mitotic spindle organization;GO:0006200//ATP catabolic process	GO:0003676//nucleic acid binding;GO:0004004//ATP-dependent RNA helicase activity;GO:0005524//ATP binding	GO:0005681//spliceosomal complex;GO:0005875//microtubule associated complex
860	CPIJ006471-RA	|cathepsin l |protein_coding|supercont3.129:1:873558:1|gene:CPIJ006471	33	3.2	1	0.835	*	GO:0030163//protein catabolic process;GO:0035071//salivary gland cell autophagic cell death;GO:0006508//proteolysis	GO:0008010//structural constituent of chitin-based larval cuticle;GO:0004197//cysteine-type endopeptidase activity	GO:0005764//lysosome
861	CPIJ005880-RA	|conserved hypothetical protein|protein_coding|supercont3.111:1:935238:1|gene:CPIJ005880	33	2.4	1	0.903	*	-	-	GO:0016020//membrane
862	CPIJ000095-RA	|rab 19|protein_coding|supercont3.1:1:3873040:1|gene:CPIJ000095	33	5	1	---		GO:0007264//small GTPase mediated signal transduction;GO:0015031//protein transport	GO:0005097//Rab GTPase activator activity;GO:0004767//sphingomyelin phosphodiesterase activity	-
862	CPIJ010194-RA	|ras-related protein, putative |protein_coding|supercont3.289:1:536437:1|gene:CPIJ010194	33	4.8	1
862	CPIJ018317-RA	|ras-related protein Rab-8A, putative |protein_coding|supercont3.1200:1:115136:1|gene:CPIJ018317	33	5.6	1
862	CPIJ006714-RA	|ras-related protein Rab-8A, putative |protein_coding|supercont3.156:1:851269:1|gene:CPIJ006714	33	5.3	1
862	CPIJ014887-RA	|ras-related protein Rab, putative |protein_coding|supercont3.574:1:280017:1|gene:CPIJ014887	33	5.4	1
862	CPIJ004858-RA	|GTP-binding protein YPTC4|protein_coding|supercont3.78:1:1046793:1|gene:CPIJ004858	33	5.1	1
862	CPIJ010256-RA	|GTP-binding protein Rab-3D|protein_coding|supercont3.272:1:530096:1|gene:CPIJ010256	33	5	1
862	CPIJ005169-RA	|ras-related protein Rab-10, putative |protein_coding|supercont3.91:1:1006910:1|gene:CPIJ005169	33	3	1
863	CPIJ011103-RA	|glutamyl aminopeptidase|protein_coding|supercont3.316:1:487875:1|gene:CPIJ011103	32	0.9	1	---		GO:0006508//proteolysis;GO:0033227//dsRNA transport	GO:0008270//zinc ion binding;GO:0004177//aminopeptidase activity	-
864	CPIJ004595-RA	|cytochrome b5, putative |protein_coding|supercont3.74:1:1094382:1|gene:CPIJ004595	32	5.4	1	0.924		GO:0006633//fatty acid biosynthetic process;GO:0055114//oxidation-reduction process;GO:0051726//regulation of cell cycle;GO:0002168//instar larval development;GO:0045610//regulation of hemocyte differentiation;GO:0035206//regulation of hemocyte proliferation	GO:0046872//metal ion binding;GO:0009055//electron carrier activity;GO:0020037//heme binding	GO:0005739//mitochondrion;GO:0005811//lipid particle;GO:0016020//membrane
864	CPIJ016926-RA	|cytochrome B5|protein_coding|supercont3.836:1:185033:1|gene:CPIJ016926	32	7	1
865	CPIJ008101-RA	|mitochondrial ATP synthase lipid binding protein precursor |protein_coding|supercont3.184:1:741743:1|gene:CPIJ008101	32	5.1	1	1.057		GO:0015986//ATP synthesis coupled proton transport;GO:0015991//ATP hydrolysis coupled proton transport	GO:0008289//lipid binding	GO:0000276//mitochondrial proton-transporting ATP synthase complex, coupling factor F(o);GO:0016021//integral to membrane
866	CPIJ802079-RA	|lethal 35Di|protein_coding|supercont3.5:1:2487969:1|gene:CPIJ802079	32	5.6	1	1.327		-	GO:0003954//NADH dehydrogenase activity	GO:0005747//mitochondrial respiratory chain complex I
867	CPIJ008385-RA	|conserved hypothetical protein|protein_coding|supercont3.185:1:709732:1|gene:CPIJ008385	32	3.3	1	---		GO:0006357//regulation of transcription from RNA polymerase II promoter;GO:0031441//negative regulation of mRNA 3'-end processing	GO:0003729//mRNA binding;GO:0008266//poly(U) RNA binding;GO:0001104//RNA polymerase II transcription cofactor activity;GO:0000166//nucleotide binding	GO:0015030//Cajal body;GO:0016592//mediator complex
868	CPIJ013849-RA	|vacuolar ATP synthase subunit g |protein_coding|supercont3.530:1:340885:1|gene:CPIJ013849	32	7.5	1	---		-	-
869	CPIJ013785-RA	|conserved hypothetical protein|protein_coding|supercont3.479:1:346421:1|gene:CPIJ013785	32	10.9	2	1.042		-	-
870	CPIJ006687-RA	|kinesin heavy chain|protein_coding|supercont3.127:1:851360:1|gene:CPIJ006687	32	2.8	1	0.972		GO:0048741//skeletal muscle fiber development;GO:0008103//oocyte microtubule cytoskeleton polarization;GO:0007269//neurotransmitter secretion;GO:0048813//dendrite morphogenesis;GO:0040023//establishment of nucleus localization;GO:0007317//regulation of pole plasm oskar mRNA localization;GO:0006886//intracellular protein transport;GO:0007310//oocyte dorsal/ventral axis specification;GO:0019227//ne…	GO:0008574//plus-end-directed microtubule motor activity;GO:0008017//microtubule binding;GO:0005524//ATP binding	GO:0005874//microtubule;GO:0005871//kinesin complex;GO:0005739//mitochondrion
871	CPIJ010692-RA	|60S ribosomal protein L31|protein_coding|supercont3.280:1:510693:1|gene:CPIJ010692	32	7.3	1	---		GO:0019083//viral transcription;GO:0006414//translational elongation;GO:0006415//translational termination;GO:0006614//SRP-dependent cotranslational protein targeting to membrane;GO:0000184//nuclear-transcribed mRNA catabolic process, nonsense-mediated decay	GO:0003723//RNA binding;GO:0003735//structural constituent of ribosome	GO:0022625//cytosolic large ribosomal subunit
872	CPIJ014559-RA	|hydrolase|protein_coding|supercont3.569:1:295567:1|gene:CPIJ014559	32	4	1	---		-	GO:0016810//hydrolase activity, acting on carbon-nitrogen (but not peptide) bonds	GO:0005739//mitochondrion
873	CPIJ003642-RA	|Dnajc8 protein|protein_coding|supercont3.53:1:1295193:1|gene:CPIJ003642	32	4.5	1	---		-	-
874	CPIJ016778-RA	|hydroxyacyl-coenzyme A dehydrogenase, mitochondrial precursor|protein_coding|supercont3.951:1:194732:1|gene:CPIJ016778	32	5.5	1	---		GO:0046474//glycerophospholipid biosynthetic process;GO:0050896//response to stimulus	GO:0003857//3-hydroxyacyl-CoA dehydrogenase activity;GO:0005515//protein binding;GO:0070403//NAD+ binding;GO:0003985//acetyl-CoA C-acetyltransferase activity	GO:0005743//mitochondrial inner membrane;GO:0042645//mitochondrial nucleoid;GO:0005730//nucleolus
875	CPIJ010819-RA	|bridging integrator |protein_coding|supercont3.293:1:504297:1|gene:CPIJ010819	32	6	2	1.109		GO:0006887//exocytosis;GO:0007269//neurotransmitter secretion;GO:0006937//regulation of muscle contraction;GO:0045313//rhabdomere membrane biogenesis;GO:0048488//synaptic vesicle endocytosis;GO:0008104//protein localization	GO:0019904//protein domain specific binding	GO:0005737//cytoplasm;GO:0005886//plasma membrane
876	CPIJ014886-RA	|conserved hypothetical protein|protein_coding|supercont3.574:1:280017:1|gene:CPIJ014886	31	2.5	1	---		-	-
877	CPIJ016129-RA	|cuticle protein, putative |protein_coding|supercont3.739:1:223496:1|gene:CPIJ016129	31	4.9	1	---		-	-
878	CPIJ002238-RA	|hypothetical protein|protein_coding|supercont3.30:1:1586389:1|gene:CPIJ002238	31	12.7	1	---		-	-
879	CPIJ005210-RA	|alpha-amylase |protein_coding|supercont3.108:1:1001057:1|gene:CPIJ005210	31	2	1	---		GO:0005975//carbohydrate metabolic process	GO:0043169//cation binding	-
880	CPIJ013059-RA	|microtubule-associated protein futsch|protein_coding|supercont3.447:1:379559:1|gene:CPIJ013059	31	0.7	2	1.085		GO:0008355//olfactory learning;GO:0007409//axonogenesis;GO:0048813//dendrite morphogenesis;GO:0060052//neurofilament cytoskeleton organization;GO:0048749//compound eye development;GO:0008088//axon cargo transport;GO:0008582//regulation of synaptic growth at neuromuscular junction;GO:0043524//negative regulation of neuron apoptosis	GO:0008017//microtubule binding	GO:0005875//microtubule associated complex
881	CPIJ003149-RA	|dj-1 protein|protein_coding|supercont3.43:1:1411417:1|gene:CPIJ003149	31	8.7	1	---		GO:0006979//response to oxidative stress	-	-
882	CPIJ010373-RA	|F-actin capping protein subunit beta|protein_coding|supercont3.273:1:525933:1|gene:CPIJ010373	31	2.9	1	1.077		GO:0007303//cytoplasmic transport, nurse cell to oocyte;GO:0051016//barbed-end actin filament capping;GO:0000902//cell morphogenesis;GO:0010591//regulation of lamellipodium assembly;GO:0007298//border follicle cell migration;GO:0051490//negative regulation of filopodium assembly	GO:0003779//actin binding	GO:0008290//F-actin capping protein complex;GO:0005737//cytoplasm
883	CPIJ008004-RA	|annexin-B10|protein_coding|supercont3.191:1:747453:1|gene:CPIJ008004	31	2.8	1	---		-	GO:0005509//calcium ion binding;GO:0005544//calcium-dependent phospholipid binding	-
884	CPIJ007603-RA	|conserved hypothetical protein|protein_coding|supercont3.150:1:781279:1|gene:CPIJ007603	31	3.8	1	---		GO:0006030//chitin metabolic process	GO:0008061//chitin binding;GO:0016490//structural constituent of peritrophic membrane	-
885	CPIJ002849-RA	|conserved hypothetical protein|protein_coding|supercont3.37:1:1455656:1|gene:CPIJ002849	31	5.2	1	0.727		-	-
886	CPIJ010329-RA	|importin beta-3 |protein_coding|supercont3.295:1:526422:1|gene:CPIJ010329	31	1	1	---		GO:0006606//protein import into nucleus	GO:0008320//protein transmembrane transporter activity	GO:0005875//microtubule associated complex;GO:0005829//cytosol
887	CPIJ017876-RA	|cuticle protein, putative |protein_coding|supercont3.1074:1:136826:1|gene:CPIJ017876	31	5.3	1	---		-	-
888	CPIJ001726-RA	|scarface|protein_coding|supercont3.25:1:1668533:1|gene:CPIJ001726	30	1.8	1	0.775		GO:0006508//proteolysis	-	-
889	CPIJ010842-RA	|transmembrane trafficking protein|protein_coding|supercont3.302:1:499404:1|gene:CPIJ010842	30	10.7	1	---		GO:0007311//maternal specification of dorsal/ventral axis, oocyte, germ-line encoded;GO:0016192//vesicle-mediated transport	-	GO:0016021//integral to membrane
890	CPIJ004073-RA	|60S ribosomal protein L26|protein_coding|supercont3.60:1:1176631:1|gene:CPIJ004073	30	5.3	1	0.944		GO:0006412//translation	-	GO:0015934//large ribosomal subunit
891	CPIJ018276-RA	|programmed cell death 6-interacting protein |protein_coding|supercont3.1149:1:116003:1|gene:CPIJ018276	30	1.1	1	---		GO:0006915//apoptosis;GO:0030041//actin filament polymerization;GO:0046330//positive regulation of JNK cascade	-	-
892	CPIJ004528-RA	|conserved hypothetical protein|protein_coding|supercont3.73:1:1095011:1|gene:CPIJ004528	30	2.1	1	---		GO:0016310//phosphorylation;GO:0009156//ribonucleoside monophosphate biosynthetic process;GO:0009116//nucleoside metabolic process	GO:0016301//kinase activity;GO:0004749//ribose phosphate diphosphokinase activity;GO:0000287//magnesium ion binding	-
893	CPIJ007528-RA	|anterior fat body protein |protein_coding|supercont3.164:1:783249:1|gene:CPIJ007528	30	5.2	1	---		GO:0032504//multicellular organism reproduction	-	GO:0005811//lipid particle
894	CPIJ801425-RA	|glutaredoxin, putative |protein_coding|supercont3.115:1:935632:1|gene:CPIJ801425 >CPIJ801425-RB |glutaredoxin, putative |protein_coding|supercont3.115:1:935632:1|gene:CPIJ801425	30	8.1	1	---		-	GO:0015036//disulfide oxidoreductase activity	-
895	CPIJ004628-RA	|Gelsolin precursor |protein_coding|supercont3.70:1:1076427:1|gene:CPIJ004628	30	3.9	1	---		GO:0016337//cell-cell adhesion;GO:0045214//sarcomere organization;GO:0051643//endoplasmic reticulum localization;GO:0008594//photoreceptor cell morphogenesis;GO:0007286//spermatid development;GO:0006911//phagocytosis, engulfment;GO:0051646//mitochondrion localization;GO:0051647//nucleus localization;GO:0002121//inter-male aggressive behavior	GO:0003779//actin binding	GO:0048788//presynaptic cytoskeletal matrix assembled at active zones;GO:0005884//actin filament;GO:0005576//extracellular region
896	CPIJ002583-RA	|Ampd2 protein|protein_coding|supercont3.42:1:1498980:1|gene:CPIJ002583	30	6.3	1	1.059		GO:0006188//IMP biosynthetic process	-	-
897	CPIJ006587-RA	|conserved hypothetical protein|protein_coding|supercont3.121:1:862122:1|gene:CPIJ006587	30	2.1	1	---		-	-	GO:0005622//intracellular
898	CPIJ012150-RA	|serine/threonine-protein kinase rio1|protein_coding|supercont3.394:1:429063:1|gene:CPIJ012150	30	2.6	1	---		GO:0016310//phosphorylation;GO:0006508//proteolysis;GO:0022008//neurogenesis	GO:0005524//ATP binding;GO:0004674//protein serine/threonine kinase activity	-
899	CPIJ003200-RA	|fascin |protein_coding|supercont3.43:1:1411417:1|gene:CPIJ003200	30	2.5	1	---		GO:0031065//positive regulation of histone deacetylation;GO:0007500//mesodermal cell fate determination;GO:0048813//dendrite morphogenesis;GO:0007370//ventral furrow formation;GO:0007443//Malpighian tubule morphogenesis;GO:0048749//compound eye development;GO:0007501//mesodermal cell fate specification;GO:0009950//dorsal/ventral axis specification;GO:0007375//anterior midgut invagination;GO:00353…	GO:0070491//repressing transcription factor binding;GO:0001106//RNA polymerase II transcription corepressor activity;GO:0051015//actin filament binding;GO:0030674//protein binding, bridging;GO:0000977//RNA polymerase II regulatory region sequence-specific DNA binding	GO:0005737//cytoplasm;GO:0031941//filamentous actin;GO:0005634//nucleus
900	CPIJ006124-RA	|prolylcarboxypeptidase, putative |protein_coding|supercont3.117:1:923633:1|gene:CPIJ006124	30	2	1	0.976		GO:0006508//proteolysis	GO:0008236//serine-type peptidase activity	-
901	CPIJ002761-RA	|nuclear pore complex protein nup98|protein_coding|supercont3.36:1:1496554:1|gene:CPIJ002761	30	0.6	1	---		GO:0006810//transport	-	-
902	CPIJ018340-RA	|ezrin-radixin-moesin-binding phosphoprotein 50|protein_coding|supercont3.1169:1:112828:1|gene:CPIJ018340	30	2.4	1	---		-	-
903	CPIJ000377-RA	|homogentisate 1,2-dioxygenase |protein_coding|supercont3.4:1:2511003:1|gene:CPIJ000377	29	3	1	---		GO:0006559//L-phenylalanine catabolic process;GO:0055114//oxidation-reduction process	GO:0004411//homogentisate 1,2-dioxygenase activity	-
904	CPIJ012957-RA	|cytosolic purine 5-nucleotidase |protein_coding|supercont3.422:1:386132:1|gene:CPIJ012957	29	1.9	1	---		GO:0006139//nucleobase, nucleoside, nucleotide and nucleic acid metabolic process	GO:0046872//metal ion binding;GO:0008253//5'-nucleotidase activity	-
905	CPIJ002055-RA	|laminin subunit gamma-1 precursor|protein_coding|supercont3.21:1:1629438:1|gene:CPIJ002055	29	1.1	2	0.7		GO:0009887//organ morphogenesis;GO:0009888//tissue development	-	GO:0005605//basal lamina
906	CPIJ004577-RA	|60S ribosomal protein L29|protein_coding|supercont3.74:1:1094382:1|gene:CPIJ004577	29	11.8	1	---		GO:0006412//translation	GO:0003682//chromatin binding	GO:0022625//cytosolic large ribosomal subunit
907	CPIJ015786-RA	|programmed cell death |protein_coding|supercont3.666:1:238701:1|gene:CPIJ015786	29	2.7	1	---		-	-
908	CPIJ002658-RA	|clip-domain serine protease, putative |protein_coding|supercont3.36:1:1496554:1|gene:CPIJ002658	29	2.5	1	---		-	GO:0004252//serine-type endopeptidase activity	-
909	CPIJ013096-RA	|chaperonin containing t-complex polypeptide 1 beta subunit|protein_coding|supercont3.428:1:375860:1|gene:CPIJ013096	29	3.2	1	1.115		GO:0006457//protein folding	GO:0005524//ATP binding;GO:0051082//unfolded protein binding	-
909	CPIJ015926-RA	|chaperonin containing TCP1|protein_coding|supercont3.687:1:231360:1|gene:CPIJ015926	29	5.2	1
910	CPIJ018795-RA	|14.5 kDa salivary protein, putative|protein_coding|supercont3.1284:1:88035:1|gene:CPIJ018795	29	6.6	1	1.099	*	-	-
911	CPIJ003713-RA	|Ptcd2 protein|protein_coding|supercont3.55:1:1294496:1|gene:CPIJ003713	29	2.7	1	1.171		-	-
912	CPIJ009275-RA	|cullin-associated NEDD8-dissociated protein 2|protein_coding|supercont3.218:1:608239:1|gene:CPIJ009275	29	0.7	1	---		GO:0031647//regulation of protein stability	GO:0008134//transcription factor binding	-
913	CPIJ004665-RA	|chromodomain helicase-DNA-binding protein 3|protein_coding|supercont3.70:1:1076427:1|gene:CPIJ004665	29	0.4	1	---		GO:0048813//dendrite morphogenesis;GO:0006333//chromatin assembly or disassembly;GO:0007517//muscle organ development;GO:0042766//nucleosome mobilization	GO:0005515//protein binding;GO:0008270//zinc ion binding;GO:0031491//nucleosome binding;GO:0003677//DNA binding;GO:0004003//ATP-dependent DNA helicase activity;GO:0070615//nucleosome-dependent ATPase activity;GO:0005524//ATP binding	GO:0005700//polytene chromosome;GO:0016581//NuRD complex
914	CPIJ015282-RA	|dopamine N acetyltransferase|protein_coding|supercont3.633:1:263683:1|gene:CPIJ015282	29	3.3	1	---		GO:0042420//dopamine catabolic process;GO:0015872//dopamine transport;GO:0042429//serotonin catabolic process;GO:0046334//octopamine catabolic process;GO:0048066//developmental pigmentation	GO:0019811//cocaine binding;GO:0004059//aralkylamine N-acetyltransferase activity;GO:0004060//arylamine N-acetyltransferase activity;GO:0005330//dopamine:sodium symporter activity	GO:0005887//integral to plasma membrane
915	CPIJ008634-RA	|52K active chromatin boundary protein - fruit fly |protein_coding|supercont3.198:1:672410:1|gene:CPIJ008634	29	4.9	2	1.039		GO:0001745//compound eye morphogenesis;GO:0006376//mRNA splice site selection;GO:0000381//regulation of alternative nuclear mRNA splicing, via spliceosome;GO:0007067//mitosis	GO:0005515//protein binding;GO:0000166//nucleotide binding	GO:0071011//precatalytic spliceosome;GO:0005700//polytene chromosome;GO:0071013//catalytic step 2 spliceosome;GO:0035062//omega speckle;GO:0035327//transcriptionally active chromatin
916	CPIJ011854-RA	|CD98hc amino acid transporter protein|protein_coding|supercont3.362:1:443120:1|gene:CPIJ011854	29	1.6	1	1.216		-	GO:0003824//catalytic activity;GO:0043169//cation binding	-
917	CPIJ004459-RA	|NEFA-interacting nuclear protein NIP30|protein_coding|supercont3.67:1:1097170:1|gene:CPIJ004459	28	6.4	1	---		-	-
917	CPIJ020096-RA	|NEFA-interacting nuclear protein NIP30|protein_coding|supercont3.2306:1:17312:1|gene:CPIJ020096	28	6.4	1
918	CPIJ000992-RA	|juvenile hormone epoxide hydrolase 1|protein_coding|supercont3.11:1:2034973:1|gene:CPIJ000992	28	2.2	1	---		GO:0008152//metabolic process	GO:0004301//epoxide hydrolase activity;GO:0033961//cis-stilbene-oxide hydrolase activity	GO:0016020//membrane
919	CPIJ006107-RA	|NONA protein |protein_coding|supercont3.119:1:924848:1|gene:CPIJ006107	28	4.1	2	0.932		GO:0045433//male courtship behavior, veined wing generated song production;GO:0000398//nuclear mRNA splicing, via spliceosome;GO:0007632//visual behavior;GO:0007601//visual perception;GO:0042331//phototaxis	GO:0003729//mRNA binding;GO:0000166//nucleotide binding	GO:0071011//precatalytic spliceosome;GO:0071013//catalytic step 2 spliceosome
919	CPIJ006108-RA	|splicing factor|protein_coding|supercont3.119:1:924848:1|gene:CPIJ006108	28	3.4	2
920	CPIJ002038-RA	|conserved hypothetical protein|protein_coding|supercont3.24:1:1631549:1|gene:CPIJ002038	28	1.4	1	---		-	GO:0005509//calcium ion binding;GO:0008601//protein phosphatase type 2A regulator activity	-
921	CPIJ013966-RA	|ribosomal protein S25, putative |protein_coding|supercont3.550:1:337235:1|gene:CPIJ013966	28	8.4	1	---		GO:0006412//translation	-	GO:0022627//cytosolic small ribosomal subunit
922	CPIJ003538-RA	|conserved hypothetical protein|protein_coding|supercont3.48:1:1370114:1|gene:CPIJ003538	28	4.5	1	---		-	-
923	CPIJ010446-RA	|Juvenile hormone-inducible protein, putative |protein_coding|supercont3.267:1:522160:1|gene:CPIJ010446	27	4	1	0.867	*	-	-
924	CPIJ018275-RA	|eukaryotic translation initiation factor 3 subunit 2|protein_coding|supercont3.1148:1:116044:1|gene:CPIJ018275 >CPIJ018457-RA |eukaryotic translation initiation factor 3 subunit 2|protein_coding|supercont3.1223:1:105928:1|gene:CPIJ018457	27	3.7	1	---		GO:0006413//translational initiation	GO:0003743//translation initiation factor activity	GO:0005875//microtubule associated complex;GO:0005829//cytosol
925	CPIJ008877-RA	|prolylcarboxypeptidase, putative |protein_coding|supercont3.208:1:649753:1|gene:CPIJ008877	27	2	1	---		GO:0006508//proteolysis	GO:0008236//serine-type peptidase activity	-
926	CPIJ009104-RA	|hypothetical protein|protein_coding|supercont3.241:1:618684:1|gene:CPIJ009104	27	4	1	---		-	-
927	CPIJ014556-RA	|conserved hypothetical protein|protein_coding|supercont3.569:1:295567:1|gene:CPIJ014556	27	5.9	1	---		-	GO:0016810//hydrolase activity, acting on carbon-nitrogen (but not peptide) bonds	-
928	CPIJ003954-RA	|conserved hypothetical protein|protein_coding|supercont3.58:1:1216407:1|gene:CPIJ003954	26	2.8	1	---		GO:0006030//chitin metabolic process	GO:0008061//chitin binding	-
929	CPIJ008222-RA	|hippocalcin |protein_coding|supercont3.174:1:735436:1|gene:CPIJ008222	26	5.8	1	---		GO:0055114//oxidation-reduction process;GO:0042326//negative regulation of phosphorylation	GO:0005509//calcium ion binding	-
930	CPIJ018004-RA	|selenide|protein_coding|supercont3.1071:1:129324:1|gene:CPIJ018004	26	4.2	1	---		GO:0008152//metabolic process	GO:0005524//ATP binding	-
931	CPIJ005592-RA	|decapping protein 1|protein_coding|supercont3.95:1:956384:1|gene:CPIJ005592	26	2.2	1	0.85		GO:0007275//multicellular organismal development;GO:0048519//negative regulation of biological process;GO:0006915//apoptosis;GO:0048468//cell development;GO:0051179//localization;GO:0044265//cellular macromolecule catabolic process;GO:0050794//regulation of cellular process;GO:0048477//oogenesis;GO:0019538//protein metabolic process	-	GO:0032991//macromolecular complex;GO:0043229//intracellular organelle;GO:0044444//cytoplasmic part
932	CPIJ014663-RA	|elongation factor 1-gamma|protein_coding|supercont3.660:1:289487:1|gene:CPIJ014663	26	3.3	1	---		GO:0035071//salivary gland cell autophagic cell death;GO:0006414//translational elongation	GO:0003746//translation elongation factor activity	GO:0005875//microtubule associated complex;GO:0005853//eukaryotic translation elongation factor 1 complex;GO:0005811//lipid particle;GO:0005634//nucleus
933	CPIJ000130-RA	|heterogeneous nuclear ribonucleoprotein k |protein_coding|supercont3.1:1:3873040:1|gene:CPIJ000130	26	4.4	1	---		GO:0007446//imaginal disc growth;GO:0045165//cell fate commitment;GO:0000381//regulation of alternative nuclear mRNA splicing, via spliceosome;GO:0035107//appendage morphogenesis;GO:0008283//cell proliferation	GO:0008134//transcription factor binding	GO:0000785//chromatin;GO:0030529//ribonucleoprotein complex;GO:0035062//omega speckle;GO:0005737//cytoplasm
934	CPIJ013528-RA	|pyruvate dehydrogenase|protein_coding|supercont3.462:1:358765:1|gene:CPIJ013528	26	3.1	1	1.115		GO:0007548//sex differentiation;GO:0008286//insulin receptor signaling pathway;GO:0006974//response to DNA damage stimulus;GO:0051124//synaptic growth at neuromuscular junction;GO:0018106//peptidyl-histidine phosphorylation;GO:0023014//signal transduction via phosphorylation event;GO:0006090//pyruvate metabolic process;GO:0007283//spermatogenesis;GO:0006916//anti-apoptosis;GO:0030036//actin cytos…	GO:0004740//pyruvate dehydrogenase (acetyl-transferring) kinase activity;GO:0004674//protein serine/threonine kinase activity;GO:0000155//two-component sensor activity;GO:0005524//ATP binding	GO:0031594//neuromuscular junction;GO:0005759//mitochondrial matrix;GO:0005886//plasma membrane
935	CPIJ019363-RA	|chitinase domain-containing protein 1 precursor|protein_coding|supercont3.1603:1:58975:1|gene:CPIJ019363	26	2.8	1	1.089	*	GO:0005975//carbohydrate metabolic process	GO:0043169//cation binding	-
936	CPIJ003294-RA	|conserved hypothetical protein|protein_coding|supercont3.47:1:1403514:1|gene:CPIJ003294	25	1.9	1	---		-	GO:0000166//nucleotide binding	-
937	CPIJ009148-RA	|acyl-CoA dehydrogenase|protein_coding|supercont3.220:1:618604:1|gene:CPIJ009148	25	2.8	1	---		GO:0055114//oxidation-reduction process	GO:0016937//short-branched-chain-acyl-CoA dehydrogenase activity;GO:0043958//acryloyl-CoA reductase activity	GO:0005739//mitochondrion
938	CPIJ015124-RA	|sterol carrier protein-2, putative |protein_coding|supercont3.590:1:269552:1|gene:CPIJ015124	25	9.7	1	---		-	-
939	CPIJ801565-RA	|conserved hypothetical protein|protein_coding|supercont3.139:1:823831:1|gene:CPIJ801565	25	4.8	1	0.971		GO:0006412//translation	GO:0005515//protein binding	GO:0022625//cytosolic large ribosomal subunit
940	CPIJ005163-RA	|conserved hypothetical protein|protein_coding|supercont3.91:1:1006910:1|gene:CPIJ005163	25	2.1	1	---		GO:0007310//oocyte dorsal/ventral axis specification;GO:0007277//pole cell development;GO:0045451//pole plasm oskar mRNA localization	GO:0005524//ATP binding;GO:0030272//5-formyltetrahydrofolate cyclo-ligase activity	GO:0071011//precatalytic spliceosome;GO:0005737//cytoplasm;GO:0071013//catalytic step 2 spliceosome
941	CPIJ011061-RA	|WD repeat protein 51A|protein_coding|supercont3.305:1:492046:1|gene:CPIJ011061	25	3.5	1	---		GO:0035220//wing disc development;GO:0042335//cuticle development;GO:0018991//oviposition;GO:0000398//nuclear mRNA splicing, via spliceosome;GO:0007626//locomotory behavior;GO:0046716//muscle cell homeostasis;GO:0016310//phosphorylation;GO:0048477//oogenesis	GO:0016301//kinase activity	GO:0005875//microtubule associated complex;GO:0071011//precatalytic spliceosome;GO:0071013//catalytic step 2 spliceosome;GO:0005737//cytoplasm
941	CPIJ013234-RA	|activated protein kinase C receptor, putative|protein_coding|supercont3.436:1:370389:1|gene:CPIJ013234	25	2.9	1
942	CPIJ009597-RA	|conserved protein, putative|protein_coding|supercont3.259:1:585609:1|gene:CPIJ009597	25	2.2	1	---		-	-
943	CPIJ008359-RA	|ATP-dependent Clp protease ATP-binding subunit clpX|protein_coding|supercont3.185:1:709732:1|gene:CPIJ008359	25	4.7	1	1.012		GO:0006508//proteolysis	GO:0004252//serine-type endopeptidase activity;GO:0005524//ATP binding;GO:0051082//unfolded protein binding;GO:0017111//nucleoside-triphosphatase activity	GO:0009368//endopeptidase Clp complex;GO:0005739//mitochondrion
944	CPIJ018627-RA	|glutathione S-transferase 1-1|protein_coding|supercont3.1224:1:96983:1|gene:CPIJ018627	25	4.9	1	---		-	-
945	CPIJ009683-RA	|translocator protein|protein_coding|supercont3.260:1:581425:1|gene:CPIJ009683	25	6.9	1	---		-	GO:0008503//benzodiazepine receptor activity	GO:0005740//mitochondrial envelope
946	CPIJ000616-RA	|clip-domain serine protease, putative |protein_coding|supercont3.7:1:2258389:1|gene:CPIJ000616	25	3.9	1	---		-	GO:0004252//serine-type endopeptidase activity	-
946	CPIJ000617-RA	|clip-domain serine protease, putative |protein_coding|supercont3.7:1:2258389:1|gene:CPIJ000617	25	3.9	1
947	CPIJ008608-RA	|vitellogenic carboxypeptidase precursor|protein_coding|supercont3.202:1:683084:1|gene:CPIJ008608	25	1.7	1	---		GO:0006508//proteolysis	-	-
948	CPIJ011270-RA	|DE-cadherin precursor|protein_coding|supercont3.322:1:476160:1|gene:CPIJ011270	25	0.7	1	---		GO:0007314//oocyte anterior/posterior axis specification;GO:0045176//apical protein localization;GO:0035160//maintenance of epithelial integrity, open tracheal system;GO:0016339//calcium-dependent cell-cell adhesion;GO:0007280//pole cell migration;GO:0010004//gastrulation involving germ band extension;GO:0003151//outflow tract morphogenesis;GO:0030708//germarium-derived female germ-line cyst enca…	GO:0045296//cadherin binding;GO:0005509//calcium ion binding;GO:0004872//receptor activity;GO:0042803//protein homodimerization activity;GO:0008013//beta-catenin binding	GO:0030175//filopodium;GO:0005915//zonula adherens;GO:0005887//integral to plasma membrane;GO:0005914//spot adherens junction
949	CPIJ002332-RA	|conserved hypothetical protein|protein_coding|supercont3.31:1:1574671:1|gene:CPIJ002332	25	3.9	1	1.258	*	GO:0006355//regulation of transcription, DNA-dependent	-	-
949	CPIJ003879-RA	|lipid storage droplets surface-binding protein 1|protein_coding|supercont3.56:1:1226699:1|gene:CPIJ003879	25	1.8	1
950	CPIJ003634-RA	|hypothetical protein|protein_coding|supercont3.53:1:1295193:1|gene:CPIJ003634	25	4.2	1	---		GO:0006508//proteolysis	-	-
951	CPIJ008984-RA	|conserved hypothetical protein|protein_coding|supercont3.212:1:644857:1|gene:CPIJ008984	25	1.9	1	---		-	GO:0003951//NAD+ kinase activity	-
952	CPIJ801629-RA	|amidophosphoribosyltransferase precursor|protein_coding|supercont3.210:1:637841:1|gene:CPIJ801629	25	2.2	1	---		GO:0009113//purine base biosynthetic process;GO:0009116//nucleoside metabolic process	GO:0046872//metal ion binding;GO:0051536//iron-sulfur cluster binding;GO:0004044//amidophosphoribosyltransferase activity	-
953	CPIJ017789-RA	|serine protease |protein_coding|supercont3.1119:1:141339:1|gene:CPIJ017789	25	3.3	1	---		GO:0006508//proteolysis	-	-
954	CPIJ012909-RA	|3-oxoacyl-[acyl-carrier-protein] reductase|protein_coding|supercont3.430:1:387167:1|gene:CPIJ012909	24	3.1	1	---		GO:0055114//oxidation-reduction process	GO:0000166//nucleotide binding	-
955	CPIJ011413-RA	|peroxiredoxin-4|protein_coding|supercont3.327:1:466283:1|gene:CPIJ011413	24	4.4	1	---		-	GO:0051920//peroxiredoxin activity;GO:0004601//peroxidase activity	-
956	CPIJ004228-RA	|lipase|protein_coding|supercont3.63:1:1125084:1|gene:CPIJ004228	24	3	1	---		GO:0006629//lipid metabolic process	GO:0008970//phospholipase A1 activity	-
957	CPIJ000894-RA	|proteasome subunit beta type 2|protein_coding|supercont3.9:1:2056888:1|gene:CPIJ000894	24	3.4	1	---		GO:0032504//multicellular organism reproduction;GO:0006974//response to DNA damage stimulus;GO:0051603//proteolysis involved in cellular protein catabolic process	GO:0004298//threonine-type endopeptidase activity	GO:0005839//proteasome core complex;GO:0005634//nucleus
958	CPIJ006351-RA	|src substrate cortactin|protein_coding|supercont3.116:1:896247:1|gene:CPIJ006351	24	5.6	1	---		GO:0008360//regulation of cell shape;GO:0048260//positive regulation of receptor-mediated endocytosis;GO:0007010//cytoskeleton organization;GO:0007298//border follicle cell migration;GO:0007301//female germline ring canal formation	GO:0070064//proline-rich region binding	GO:0043234//protein complex;GO:0005856//cytoskeleton
959	CPIJ003673-RA	|gastrula zinc finger protein XLCGF8.2DB|protein_coding|supercont3.53:1:1295193:1|gene:CPIJ003673	24	1.8	1	1.158	*	-	GO:0008270//zinc ion binding	GO:0005622//intracellular
960	CPIJ010355-RA	|histone H3.2|protein_coding|supercont3.273:1:525933:1|gene:CPIJ010355	24	5.1	1	---		GO:0006334//nucleosome assembly	GO:0003677//DNA binding	GO:0005634//nucleus
961	CPIJ006946-RA	|proteasome subunit alpha type 2|protein_coding|supercont3.153:1:829523:1|gene:CPIJ006946	24	3.3	1	---		GO:0008283//cell proliferation;GO:0006511//ubiquitin-dependent protein catabolic process	GO:0004298//threonine-type endopeptidase activity	GO:0005737//cytoplasm;GO:0019773//proteasome core complex, alpha-subunit complex;GO:0005634//nucleus
962	CPIJ003986-RA	|multiprotein bridging factor, putative |protein_coding|supercont3.58:1:1216407:1|gene:CPIJ003986	24	6.8	1	---		GO:0045944//positive regulation of transcription from RNA polymerase II promoter;GO:0007424//open tracheal system development;GO:0048813//dendrite morphogenesis	GO:0030674//protein binding, bridging;GO:0008327//methyl-CpG binding;GO:0003713//transcription coactivator activity	GO:0005737//cytoplasm;GO:0005634//nucleus
963	CPIJ013272-RA	|conserved hypothetical protein|protein_coding|supercont3.439:1:369242:1|gene:CPIJ013272	24	2.3	1	---		GO:0031935//regulation of chromatin silencing;GO:0042048//olfactory behavior;GO:0007476//imaginal disc-derived wing morphogenesis	GO:0043565//sequence-specific DNA binding	GO:0031519//PcG protein complex
963	CPIJ013751-RA	|pipsqueak|protein_coding|supercont3.526:1:347515:1|gene:CPIJ013751	24	2.8	1
964	CPIJ006251-RA	|AMPK-gamma subunit |protein_coding|supercont3.110:1:902770:1|gene:CPIJ006251	24	4.6	1	---		GO:0006629//lipid metabolic process;GO:0006468//protein phosphorylation;GO:0045787//positive regulation of cell cycle;GO:0042595//behavioral response to starvation;GO:0009267//cellular response to starvation;GO:0042632//cholesterol homeostasis;GO:0006914//autophagy	GO:0004679//AMP-activated protein kinase activity	GO:0005737//cytoplasm;GO:0005634//nucleus
965	CPIJ013740-RA	|conserved hypothetical protein|protein_coding|supercont3.526:1:347515:1|gene:CPIJ013740	24	1.4	1	---		GO:0006508//proteolysis	-	-
966	CPIJ001807-RA	|carbonic anhydrase |protein_coding|supercont3.22:1:1665926:1|gene:CPIJ001807	23	3.2	1	---		-	GO:0008270//zinc ion binding;GO:0004089//carbonate dehydratase activity	-
967	CPIJ007229-RA	|tyrosyl-tRNA synthetase|protein_coding|supercont3.151:1:811255:1|gene:CPIJ007229	23	1.5	1	---		GO:0006437//tyrosyl-tRNA aminoacylation	GO:0004831//tyrosine-tRNA ligase activity;GO:0005524//ATP binding;GO:0000049//tRNA binding	-
968	CPIJ016224-RA	|anionic trypsin-2 precursor|protein_coding|supercont3.774:1:219693:1|gene:CPIJ016224	23	2.8	1	---		GO:0006508//proteolysis	-	-
969	CPIJ004400-RA	|ornithine aminotransferase, mitochondrial precursor|protein_coding|supercont3.66:1:1106043:1|gene:CPIJ004400	23	2.4	1	---		GO:0022008//neurogenesis	GO:0030170//pyridoxal phosphate binding;GO:0004587//ornithine-oxo-acid transaminase activity	GO:0005759//mitochondrial matrix
970	CPIJ008265-RA	|ribosomal protein S16|protein_coding|supercont3.177:1:728683:1|gene:CPIJ008265	23	5.4	1	---		GO:0006412//translation	GO:0003735//structural constituent of ribosome	GO:0005811//lipid particle;GO:0022627//cytosolic small ribosomal subunit
971	CPIJ009272-RA	|protein 4.1|protein_coding|supercont3.218:1:608239:1|gene:CPIJ009272	22	1.3	1	---		-	GO:0008092//cytoskeletal protein binding	GO:0005737//cytoplasm;GO:0019898//extrinsic to membrane
972	CPIJ012174-RA	|conserved hypothetical protein|protein_coding|supercont3.368:1:428348:1|gene:CPIJ012174	22	5.7	1	---		GO:0007268//synaptic transmission;GO:0022611//dormancy process;GO:0007422//peripheral nervous system development;GO:0042048//olfactory behavior	GO:0003729//mRNA binding;GO:0000166//nucleotide binding	GO:0005634//nucleus
973	CPIJ015952-RA	|reticulocalbin-3 precursor|protein_coding|supercont3.730:1:230820:1|gene:CPIJ015952	22	2.1	1	0.9		-	GO:0005509//calcium ion binding	GO:0005788//endoplasmic reticulum lumen
974	CPIJ002175-RA	|mitogen-activated protein kinase 14|protein_coding|supercont3.29:1:1588175:1|gene:CPIJ002175	22	5.8	1	---		GO:0008340//determination of adult lifespan;GO:0042542//response to hydrogen peroxide;GO:0007179//transforming growth factor beta receptor signaling pathway;GO:0034614//cellular response to reactive oxygen species;GO:0040018//positive regulation of multicellular organism growth;GO:0009651//response to salt stress;GO:0071276//cellular response to cadmium ion;GO:0050832//defense response to fungus;…	GO:0016909//SAP kinase activity;GO:0005524//ATP binding	GO:0005634//nucleus
975	CPIJ012077-RA	|conserved hypothetical protein|protein_coding|supercont3.377:1:433035:1|gene:CPIJ012077	20	1	1	---		-	-
976	CPIJ013796-RA	|3,2-trans-enoyl-CoA isomerase, mitochondrial precursor|protein_coding|supercont3.479:1:346421:1|gene:CPIJ013796	19	3.2	1	---		-	GO:0004165//dodecenoyl-CoA delta-isomerase activity	GO:0005739//mitochondrion
977	CPIJ006771-RA	|rab6-interacting |protein_coding|supercont3.124:1:849889:1|gene:CPIJ006771	19	0.4	1	---		-	-
978	CPIJ010707-RA	|conserved hypothetical protein|protein_coding|supercont3.335:1:508830:1|gene:CPIJ010707	18	7	1	---		-	-
979	CPIJ017622-RA	|conserved hypothetical protein|protein_coding|supercont3.957:1:150251:1|gene:CPIJ017622	17	1.1	1	1.218		GO:0007186//G-protein coupled receptor protein signaling pathway	GO:0008188//neuropeptide receptor activity	-
980	CPIJ002304-RA	|ef-hand protein nucb1|protein_coding|supercont3.31:1:1574671:1|gene:CPIJ002304	16	4	1	---		-	-
981	CPIJ012864-RA	|conserved hypothetical protein|protein_coding|supercont3.420:1:392585:1|gene:CPIJ012864	14	3.4	1	---		GO:0007165//signal transduction	-	-

## Sheet: Table S1B
Table S1B. List of proteins identified and quantified by the iTRAQ analysis in the Rep2 experiment.
Score: the score of protein identified
%Cov: the coverage of the protein by all peptides identified for that protein
Unique Peptide: the unique peptides identified for the protein
Fold changes: protein expression ratio between the Lab-DR strain and the Lab-DS strain
Sig: * p＜0.05
No.	VectorBase ID	Description	Score	%Cov	Unique Peptide	Fold changes	Sig	GO Biological_Process	GO Molecular_Function	GO Cellular_Component
1	CPIJ000849-RA	|myosin heavy chain|protein_coding|supercont3.9:1:2056888:1|gene:CPIJ000849	7621	36.5	10	0.608		GO:0045200//establishment of neuroblast polarity;GO:0008258//head involution;GO:0007443//Malpighian tubule morphogenesis;GO:0031036//myosin II filament assembly;GO:0007527//adult somatic muscle development;GO:0007395//dorsal closure, spreading of leading edge cells;GO:0035317//imaginal disc-derived wing hair organization;GO:0030241//skeletal muscle myosin thick filament assembly;GO:0070986//left/…	GO:0042803//protein homodimerization activity;GO:0000146//microfilament motor activity;GO:0030898//actin-dependent ATPase activity;GO:0005524//ATP binding;GO:0008307//structural constituent of muscle;GO:0032027//myosin light chain binding;GO:0032440//2-alkenal reductase activity;GO:0003779//actin binding	GO:0031672//A band;GO:0005703//polytene chromosome puff;GO:0005863//striated muscle myosin thick filament;GO:0045179//apical cortex;GO:0032154//cleavage furrow;GO:0030018//Z disc
2	CPIJ000853-RA	|myosin heavy chain|protein_coding|supercont3.9:1:2056888:1|gene:CPIJ000853	7106	35.1	26	1.027		GO:0045200//establishment of neuroblast polarity;GO:0008258//head involution;GO:0007443//Malpighian tubule morphogenesis;GO:0031036//myosin II filament assembly;GO:0007527//adult somatic muscle development;GO:0007395//dorsal closure, spreading of leading edge cells;GO:0035317//imaginal disc-derived wing hair organization;GO:0030241//skeletal muscle myosin thick filament assembly;GO:0070986//left/…	GO:0042803//protein homodimerization activity;GO:0000146//microfilament motor activity;GO:0030898//actin-dependent ATPase activity;GO:0005524//ATP binding;GO:0008307//structural constituent of muscle;GO:0032027//myosin light chain binding;GO:0003779//actin binding	GO:0031672//A band;GO:0005703//polytene chromosome puff;GO:0005863//striated muscle myosin thick filament;GO:0045179//apical cortex;GO:0032154//cleavage furrow;GO:0030018//Z disc
3	CPIJ000848-RA	|myosin-2 heavy chain|protein_coding|supercont3.9:1:2056888:1|gene:CPIJ000848	3043	20.5	4	0.856	*	GO:0045200//establishment of neuroblast polarity;GO:0008258//head involution;GO:0007443//Malpighian tubule morphogenesis;GO:0031036//myosin II filament assembly;GO:0007527//adult somatic muscle development;GO:0007395//dorsal closure, spreading of leading edge cells;GO:0035317//imaginal disc-derived wing hair organization;GO:0030241//skeletal muscle myosin thick filament assembly;GO:0070986//left/…	GO:0042803//protein homodimerization activity;GO:0000146//microfilament motor activity;GO:0030898//actin-dependent ATPase activity;GO:0005524//ATP binding;GO:0008307//structural constituent of muscle;GO:0032027//myosin light chain binding;GO:0003779//actin binding	GO:0031672//A band;GO:0005703//polytene chromosome puff;GO:0005863//striated muscle myosin thick filament;GO:0045179//apical cortex;GO:0032154//cleavage furrow;GO:0030018//Z disc
4	CPIJ013361-RA	|tropomyosin-1|protein_coding|supercont3.505:1:366470:1|gene:CPIJ013361	2932	34.2	10	0.895		GO:0007507//heart development	-	GO:0005862//muscle thin filament tropomyosin
5	CPIJ006209-RA	|ATP synthase beta subunit |protein_coding|supercont3.118:1:908653:1|gene:CPIJ006209	2467	49.5	18	1.322		GO:0046331//lateral inhibition;GO:0015991//ATP hydrolysis coupled proton transport;GO:0042777//plasma membrane ATP synthesis coupled proton transport	GO:0008553//hydrogen-exporting ATPase activity, phosphorylative mechanism;GO:0046933//hydrogen ion transporting ATP synthase activity, rotational mechanism;GO:0005524//ATP binding	GO:0005811//lipid particle;GO:0000275//mitochondrial proton-transporting ATP synthase complex, catalytic core F(1);GO:0005886//plasma membrane
6	CPIJ003942-RA	|paramyosin, long form |protein_coding|supercont3.61:1:1222135:1|gene:CPIJ003942	2334	44.3	32	0.967		-	GO:0003774//motor activity	-
7	CPIJ008366-RA	|mitochondrial malate dehydrogenase 2|protein_coding|supercont3.185:1:709732:1|gene:CPIJ008366	2045	38.6	10	1.188		GO:0044262//cellular carbohydrate metabolic process;GO:0055114//oxidation-reduction process	GO:0000166//nucleotide binding;GO:0030060//L-malate dehydrogenase activity	-
8	CPIJ013364-RA	|tropomyosin invertebrate |protein_coding|supercont3.505:1:366470:1|gene:CPIJ013364	1791	43.5	12	0.941		GO:0007507//heart development;GO:0010591//regulation of lamellipodium assembly;GO:0045451//pole plasm oskar mRNA localization;GO:0048813//dendrite morphogenesis;GO:0006936//muscle contraction	GO:0003779//actin binding	GO:0070865//investment cone;GO:0005862//muscle thin filament tropomyosin;GO:0031941//filamentous actin
9	CPIJ006894-RA	|titin |protein_coding|supercont3.149:1:834579:1|gene:CPIJ006894	1526	6.3	41	1.142		GO:0007076//mitotic chromosome condensation;GO:0040011//locomotion;GO:0007498//mesoderm development;GO:0045214//sarcomere organization;GO:0035206//regulation of hemocyte proliferation;GO:0007520//myoblast fusion;GO:0016203//muscle attachment;GO:0007062//sister chromatid cohesion	GO:0003779//actin binding;GO:0003676//nucleic acid binding;GO:0008307//structural constituent of muscle	GO:0005875//microtubule associated complex;GO:0000794//condensed nuclear chromosome;GO:0030018//Z disc
10	CPIJ012572-RA	|actin|protein_coding|supercont3.396:1:412597:1|gene:CPIJ012572	1480	53.2	1	---		GO:0014866//skeletal myofibril assembly	GO:0005524//ATP binding;GO:0005200//structural constituent of cytoskeleton	GO:0005884//actin filament;GO:0005737//cytoplasm
11	CPIJ012090-RA	|actin|protein_coding|supercont3.372:1:431734:1|gene:CPIJ012090	1475	53.2	3	1.232		GO:0014866//skeletal myofibril assembly	GO:0005524//ATP binding;GO:0005200//structural constituent of cytoskeleton	GO:0005884//actin filament;GO:0005737//cytoplasm
12	CPIJ002358-RA	|titin, putative|protein_coding|supercont3.33:1:1540763:1|gene:CPIJ002358	1450	12.9	70	1.042		GO:0006468//protein phosphorylation;GO:0045214//sarcomere organization;GO:0008586//imaginal disc-derived wing vein morphogenesis	GO:0008307//structural constituent of muscle;GO:0005524//ATP binding;GO:0005200//structural constituent of cytoskeleton;GO:0004687//myosin light chain kinase activity	GO:0030018//Z disc
13	CPIJ000852-RA	|myosin-Id|protein_coding|supercont3.9:1:2056888:1|gene:CPIJ000852	1323	11.7	2	0.93		-	GO:0003779//actin binding;GO:0005524//ATP binding;GO:0003774//motor activity	-
14	CPIJ007204-RA	|apolipophorins precursor|protein_coding|supercont3.163:1:813728:1|gene:CPIJ007204	1277	17.3	51	1.01		GO:0006869//lipid transport	-	-
15	CPIJ016462-RA	|actin 1 |protein_coding|supercont3.800:1:207195:1|gene:CPIJ016462	1240	56.1	2	1.366		-	GO:0005524//ATP binding	GO:0005737//cytoplasm
16	CPIJ005785-RA	|actin-87E|protein_coding|supercont3.100:1:939276:1|gene:CPIJ005785	1229	56.1	2	1.252		GO:0000910//cytokinesis;GO:0007507//heart development;GO:0051297//centrosome organization	GO:0005524//ATP binding;GO:0005200//structural constituent of cytoskeleton	GO:0005875//microtubule associated complex;GO:0005884//actin filament;GO:0005811//lipid particle
17	CPIJ009743-RA	|troponin t, invertebrate |protein_coding|supercont3.252:1:573348:1|gene:CPIJ009743	1207	29.1	12	0.741	*	-	-
18	CPIJ012570-RA	|actin-5|protein_coding|supercont3.396:1:412597:1|gene:CPIJ012570	1138	56.1	2	1.201		-	GO:0005524//ATP binding	GO:0005737//cytoplasm
19	CPIJ005786-RA	|actin-2|protein_coding|supercont3.100:1:939276:1|gene:CPIJ005786	1102	41.8	4	1.12		GO:0000910//cytokinesis;GO:0007010//cytoskeleton organization;GO:0006911//phagocytosis, engulfment	GO:0005200//structural constituent of cytoskeleton;GO:0005524//ATP binding	GO:0005875//microtubule associated complex;GO:0005884//actin filament
20	CPIJ009808-RA	|conserved hypothetical protein|protein_coding|supercont3.266:1:566074:1|gene:CPIJ009808	1090	51.9	2	1.125		GO:0032507//maintenance of protein location in cell;GO:0007291//sperm individualization;GO:0000910//cytokinesis;GO:0016319//mushroom body development;GO:0007010//cytoskeleton organization;GO:0006911//phagocytosis, engulfment;GO:0002121//inter-male aggressive behavior	GO:0005524//ATP binding;GO:0005200//structural constituent of cytoskeleton	GO:0005875//microtubule associated complex;GO:0005884//actin filament;GO:0005811//lipid particle
21	CPIJ006724-RA	|tubulin alpha-1 chain|protein_coding|supercont3.156:1:851269:1|gene:CPIJ006724	1062	41.8	1	1.203		GO:0007052//mitotic spindle organization;GO:0007094//mitotic cell cycle spindle assembly checkpoint;GO:0006184//GTP catabolic process;GO:0051258//protein polymerization;GO:0019730//antimicrobial humoral response;GO:0055085//transmembrane transport;GO:0006200//ATP catabolic process;GO:0007018//microtubule-based movement	GO:0005525//GTP binding;GO:0042626//ATPase activity, coupled to transmembrane movement of substances;GO:0003924//GTPase activity;GO:0005524//ATP binding;GO:0005200//structural constituent of cytoskeleton	GO:0016021//integral to membrane;GO:0000235//astral microtubule;GO:0005813//centrosome
22	CPIJ017383-RA	|tubulin alpha-1 chain|protein_coding|supercont3.997:1:160644:1|gene:CPIJ017383 >CPIJ019940-RA |tubulin alpha-1 chain|protein_coding|supercont3.2432:1:23302:1|gene:CPIJ019940	1054	41.8	1	1.091		GO:0007052//mitotic spindle organization;GO:0007094//mitotic cell cycle spindle assembly checkpoint;GO:0006184//GTP catabolic process;GO:0051258//protein polymerization;GO:0019730//antimicrobial humoral response;GO:0055085//transmembrane transport;GO:0006200//ATP catabolic process;GO:0007018//microtubule-based movement	GO:0005525//GTP binding;GO:0042626//ATPase activity, coupled to transmembrane movement of substances;GO:0003924//GTPase activity;GO:0005524//ATP binding;GO:0005200//structural constituent of cytoskeleton	GO:0016021//integral to membrane;GO:0000235//astral microtubule;GO:0005813//centrosome
23	CPIJ005597-RA	|conserved hypothetical protein|protein_coding|supercont3.95:1:956384:1|gene:CPIJ005597	994	33.1	8	1.16		GO:0006006//glucose metabolic process;GO:0055114//oxidation-reduction process	GO:0004365//glyceraldehyde-3-phosphate dehydrogenase (NAD+) (phosphorylating) activity;GO:0050661//NADP binding	-
24	CPIJ005966-RA	|sodium/potassium-transporting ATPase alpha chain|protein_coding|supercont3.104:1:930648:1|gene:CPIJ005966	925	36.7	18	1.248		GO:0015672//monovalent inorganic cation transport;GO:0035158//regulation of tube diameter, open tracheal system;GO:0008360//regulation of cell shape;GO:0051124//synaptic growth at neuromuscular junction;GO:0035159//regulation of tube length, open tracheal system;GO:0019991//septate junction assembly;GO:0009612//response to mechanical stimulus;GO:0006754//ATP biosynthetic process;GO:0001700//embry…	GO:0046872//metal ion binding;GO:0005391//sodium:potassium-exchanging ATPase activity;GO:0005524//ATP binding	GO:0016323//basolateral plasma membrane;GO:0005918//septate junction;GO:0005890//sodium:potassium-exchanging ATPase complex;GO:0005634//nucleus
25	CPIJ019577-RA	|alpha-actinin|protein_coding|supercont3.1732:1:44526:1|gene:CPIJ019577	922	33.6	14	1.011		GO:0007016//cytoskeletal anchoring at plasma membrane;GO:0045214//sarcomere organization;GO:0007629//flight behavior;GO:0051017//actin filament bundle assembly;GO:0031532//actin cytoskeleton reorganization	GO:0005509//calcium ion binding;GO:0051015//actin filament binding	GO:0005925//focal adhesion
26	CPIJ001822-RA	|larval serum protein 2 precursor|protein_coding|supercont3.23:1:1659461:1|gene:CPIJ001822	905	25.4	14	0.879		-	-
27	CPIJ009329-RA	|conserved hypothetical protein|protein_coding|supercont3.242:1:599451:1|gene:CPIJ009329	832	41.4	9	1.118		-	-
28	CPIJ002271-RA	|conserved hypothetical protein|protein_coding|supercont3.30:1:1586389:1|gene:CPIJ002271	831	45.9	22	1.179		GO:0040007//growth;GO:0015991//ATP hydrolysis coupled proton transport;GO:0006911//phagocytosis, engulfment;GO:0042777//plasma membrane ATP synthesis coupled proton transport;GO:0007286//spermatid development	GO:0008553//hydrogen-exporting ATPase activity, phosphorylative mechanism;GO:0046933//hydrogen ion transporting ATP synthase activity, rotational mechanism;GO:0005524//ATP binding	GO:0005875//microtubule associated complex;GO:0005811//lipid particle;GO:0000275//mitochondrial proton-transporting ATP synthase complex, catalytic core F(1);GO:0005886//plasma membrane
29	CPIJ007772-RA	|ATP synthase alpha subunit vacuolar |protein_coding|supercont3.162:1:760981:1|gene:CPIJ007772	817	34	17	1.138		GO:0007446//imaginal disc growth;GO:0015991//ATP hydrolysis coupled proton transport;GO:0048388//endosomal lumen acidification;GO:0042777//plasma membrane ATP synthesis coupled proton transport	GO:0008553//hydrogen-exporting ATPase activity, phosphorylative mechanism;GO:0046933//hydrogen ion transporting ATP synthase activity, rotational mechanism;GO:0005524//ATP binding	GO:0000221//vacuolar proton-transporting V-type ATPase, V1 domain;GO:0005886//plasma membrane
30	CPIJ009033-RA	|arylphorin subunit C223 precursor|protein_coding|supercont3.216:1:636209:1|gene:CPIJ009033	797	28.8	16	1.029		-	-
31	CPIJ016326-RA	|conserved hypothetical protein|protein_coding|supercont3.749:1:214810:1|gene:CPIJ016326	778	40	5	1.142		-	-
32	CPIJ017123-RA	|myosin light chain 2 |protein_coding|supercont3.963:1:171968:1|gene:CPIJ017123	761	27.1	4	0.819		-	GO:0005509//calcium ion binding	-
33	CPIJ013917-RA	|esterase B1 precursor|protein_coding|supercont3.512:1:337884:1|gene:CPIJ013917	753	13.3	7	1.143		-	-
34	CPIJ003550-RA	|78 kDa glucose-regulated protein precursor|protein_coding|supercont3.50:1:1344033:1|gene:CPIJ003550	743	31.1	15	0.851	*	GO:0006950//response to stress	-	-
35	CPIJ018021-RA	|calcium-transporting atpase sarcoplasmic/endoplasmic reticulum type|protein_coding|supercont3.1063:1:128700:1|gene:CPIJ018021	740	27.8	3	1.325		GO:0006816//calcium ion transport;GO:0030322//stabilization of membrane potential;GO:0006754//ATP biosynthetic process;GO:0051282//regulation of sequestering of calcium ion;GO:0007274//neuromuscular synaptic transmission	GO:0005515//protein binding;GO:0046872//metal ion binding;GO:0005388//calcium-transporting ATPase activity;GO:0005524//ATP binding	GO:0016021//integral to membrane;GO:0033017//sarcoplasmic reticulum membrane;GO:0005635//nuclear envelope;GO:0005811//lipid particle
36	CPIJ003260-RA	|tubulin beta chain |protein_coding|supercont3.41:1:1406373:1|gene:CPIJ003260	732	45.5	4	1.055		GO:0051298//centrosome duplication;GO:0051258//protein polymerization;GO:0006184//GTP catabolic process;GO:0007018//microtubule-based movement;GO:0016203//muscle attachment	GO:0003924//GTPase activity;GO:0005200//structural constituent of cytoskeleton;GO:0005525//GTP binding	GO:0045298//tubulin complex;GO:0005737//cytoplasm
37	CPIJ018434-RA	|calcium-transporting atpase sarcoplasmic/endoplasmic reticulum type|protein_coding|supercont3.1262:1:107018:1|gene:CPIJ018434	712	31.1	1	1.133		GO:0006754//ATP biosynthetic process;GO:0006816//calcium ion transport	GO:0046872//metal ion binding;GO:0005524//ATP binding	GO:0016021//integral to membrane;GO:0033017//sarcoplasmic reticulum membrane
38	CPIJ012250-RA	|troponin C |protein_coding|supercont3.398:1:425501:1|gene:CPIJ012250	706	16.8	2	0.911		-	-
38	CPIJ016821-RA	|troponin C |protein_coding|supercont3.1005:1:190724:1|gene:CPIJ016821	706	15.5	2
39	CPIJ004829-RA	|cytochrome c oxidase, subunit VB, putative |protein_coding|supercont3.76:1:1047347:1|gene:CPIJ004829	703	31.1	3	0.96		-	GO:0004129//cytochrome-c oxidase activity	GO:0005811//lipid particle;GO:0005751//mitochondrial respiratory chain complex IV
40	CPIJ017185-RA	|lysosomal aspartic protease precursor|protein_coding|supercont3.876:1:169822:1|gene:CPIJ017185	689	12.7	4	1.033		GO:0045476//nurse cell apoptosis;GO:0035071//salivary gland cell autophagic cell death;GO:0006508//proteolysis	GO:0004190//aspartic-type endopeptidase activity	GO:0005875//microtubule associated complex;GO:0005576//extracellular region
41	CPIJ007538-RA	|arginine kinase|protein_coding|supercont3.178:1:782279:1|gene:CPIJ007538	681	35.4	13	0.838		GO:0016310//phosphorylation	GO:0005524//ATP binding;GO:0004054//arginine kinase activity	-
42	CPIJ003608-RA	|glycerol-3-phosphate dehydrogenase, mitochondrial precursor|protein_coding|supercont3.50:1:1344033:1|gene:CPIJ003608	668	20.5	11	1.248	*	GO:0007629//flight behavior;GO:0006071//glycerol metabolic process;GO:0022008//neurogenesis;GO:0006127//glycerophosphate shuttle;GO:0006072//glycerol-3-phosphate metabolic process	GO:0005509//calcium ion binding;GO:0052591//sn-glycerol-3-phosphate:ubiquinone-8 oxidoreductase activity	GO:0005743//mitochondrial inner membrane;GO:0005811//lipid particle
43	CPIJ000232-RA	|glycerol-3-phosphate dehydrogenase |protein_coding|supercont3.3:1:2758190:1|gene:CPIJ000232	665	38.1	11	1.205	*	GO:0046168//glycerol-3-phosphate catabolic process;GO:0006650//glycerophospholipid metabolic process;GO:0055114//oxidation-reduction process	GO:0051287//NAD binding;GO:0004367//glycerol-3-phosphate dehydrogenase [NAD+] activity;GO:0042803//protein homodimerization activity	GO:0009331//glycerol-3-phosphate dehydrogenase complex
44	CPIJ001838-RA	|cuticle protein, putative |protein_coding|supercont3.23:1:1659461:1|gene:CPIJ001838	643	49	1	---		-	-
45	CPIJ005219-RA	|protein disulfide isomerase |protein_coding|supercont3.108:1:1001057:1|gene:CPIJ005219	639	36.1	1	0.745		GO:0006457//protein folding;GO:0045454//cell redox homeostasis;GO:0006662//glycerol ether metabolic process	GO:0009055//electron carrier activity;GO:0003756//protein disulfide isomerase activity;GO:0015035//protein disulfide oxidoreductase activity	GO:0060187//cell pole;GO:0005788//endoplasmic reticulum lumen;GO:0045169//fusome;GO:0005811//lipid particle;GO:0005635//nuclear envelope;GO:0070732//spindle envelope;GO:0005791//rough endoplasmic reticulum;GO:0043025//neuronal cell body;GO:0048471//perinuclear region of cytoplasm
46	CPIJ009571-RA	|fructose-bisphosphate aldolase |protein_coding|supercont3.240:1:587462:1|gene:CPIJ009571	637	42.4	12	1.179		GO:0043060//meiotic metaphase I plate congression;GO:0007094//mitotic cell cycle spindle assembly checkpoint;GO:0007498//mesoderm development;GO:0000705//achiasmate meiosis I;GO:0016321//female meiosis chromosome segregation;GO:0006096//glycolysis;GO:0006468//protein phosphorylation;GO:0001666//response to hypoxia;GO:0032837//distributive segregation;GO:0051322//anaphase;GO:0007100//mitotic centr…	GO:0004674//protein serine/threonine kinase activity;GO:0004332//fructose-bisphosphate aldolase activity;GO:0005524//ATP binding	GO:0031430//M band;GO:0030018//Z disc
47	CPIJ001831-RA	|cuticle protein|protein_coding|supercont3.23:1:1659461:1|gene:CPIJ001831	637	55.5	2	0.623	*	-	-
48	CPIJ013559-RA	|protein disulfide isomerase |protein_coding|supercont3.506:1:356339:1|gene:CPIJ013559	633	36.1	1	0.996		GO:0006457//protein folding;GO:0045454//cell redox homeostasis;GO:0006662//glycerol ether metabolic process	GO:0009055//electron carrier activity;GO:0003756//protein disulfide isomerase activity;GO:0015035//protein disulfide oxidoreductase activity	GO:0060187//cell pole;GO:0005788//endoplasmic reticulum lumen;GO:0045169//fusome;GO:0005811//lipid particle;GO:0005635//nuclear envelope;GO:0070732//spindle envelope;GO:0005791//rough endoplasmic reticulum;GO:0043025//neuronal cell body;GO:0048471//perinuclear region of cytoplasm
49	CPIJ015899-RA	|myosin heavy chain, nonmuscle or smooth muscle |protein_coding|supercont3.701:1:233155:1|gene:CPIJ015899	607	8.8	12	0.907		GO:0045200//establishment of neuroblast polarity;GO:0008258//head involution;GO:0007443//Malpighian tubule morphogenesis;GO:0007411//axon guidance;GO:0031036//myosin II filament assembly;GO:0007395//dorsal closure, spreading of leading edge cells;GO:0035317//imaginal disc-derived wing hair organization;GO:0070986//left/right axis specification;GO:0045214//sarcomere organization;GO:0046664//dorsal…	GO:0042623//ATPase activity, coupled;GO:0005524//ATP binding;GO:0003774//motor activity;GO:0032027//myosin light chain binding;GO:0003779//actin binding	GO:0016460//myosin II complex;GO:0005886//plasma membrane;GO:0045179//apical cortex;GO:0032154//cleavage furrow;GO:0016021//integral to membrane;GO:0030018//Z disc
50	CPIJ010868-RA	|NADH-ubiquinone oxidoreductase 75 kDa subunit|protein_coding|supercont3.294:1:498313:1|gene:CPIJ010868	599	15.9	8	1.395		GO:0042773//ATP synthesis coupled electron transport	GO:0009055//electron carrier activity;GO:0008137//NADH dehydrogenase (ubiquinone) activity	GO:0005747//mitochondrial respiratory chain complex I
50	CPIJ020122-RA	|NADH-ubiquinone oxidoreductase 75 kDa subunit|protein_coding|supercont3.2558:1:16568:1|gene:CPIJ020122	599	15.9	8
51	CPIJ000056-RA	|larval serum protein 1 beta chain precursor|protein_coding|supercont3.1:1:3873040:1|gene:CPIJ000056	599	17.7	10	0.835	*	-	-
52	CPIJ004287-RA	|conserved hypothetical protein|protein_coding|supercont3.65:1:1116611:1|gene:CPIJ004287	597	41.8	6	0.838		-	GO:0008010//structural constituent of chitin-based larval cuticle	-
53	CPIJ012918-RA	|conserved hypothetical protein|protein_coding|supercont3.430:1:387167:1|gene:CPIJ012918	597	27.5	4	1.574		GO:0055085//transmembrane transport	GO:0005215//transporter activity	GO:0016021//integral to membrane
54	CPIJ002514-RA	|pyruvate carboxylase, mitochondrial precursor|protein_coding|supercont3.35:1:1518292:1|gene:CPIJ002514	592	20.7	17	1.09		GO:0006090//pyruvate metabolic process;GO:0006094//gluconeogenesis	GO:0004736//pyruvate carboxylase activity;GO:0046872//metal ion binding;GO:0005524//ATP binding;GO:0004075//biotin carboxylase activity	GO:0005759//mitochondrial matrix;GO:0005811//lipid particle
55	CPIJ011929-RA	|ubiquinol-cytochrome c reductase complex core protein|protein_coding|supercont3.356:1:442077:1|gene:CPIJ011929	591	33.5	10	1.832	*	GO:0006508//proteolysis	GO:0008270//zinc ion binding	-
56	CPIJ801900-RA	|heterogeneous nuclear ribonucleoprotein |protein_coding|supercont3.340:1:461822:1|gene:CPIJ801900	587	16.2	4	0.802	*	-	GO:0000166//nucleotide binding	GO:0030529//ribonucleoprotein complex
57	CPIJ009755-RA	|serrate protein |protein_coding|supercont3.233:1:569176:1|gene:CPIJ009755	566	5.7	17	1.133	*	GO:0072347//response to anesthetic	-	GO:0005811//lipid particle
58	CPIJ008384-RA	|aspartate ammonia lyase |protein_coding|supercont3.185:1:709732:1|gene:CPIJ008384	564	20.6	7	1.115	*	GO:0006106//fumarate metabolic process;GO:0006099//tricarboxylic acid cycle	GO:0004333//fumarate hydratase activity	GO:0005739//mitochondrion
59	CPIJ001132-RA	|elongation factor 2|protein_coding|supercont3.13:1:1876709:1|gene:CPIJ001132	557	19.6	16	1.106		GO:0006414//translational elongation;GO:0006184//GTP catabolic process	GO:0003746//translation elongation factor activity;GO:0003924//GTPase activity;GO:0005525//GTP binding	GO:0005829//cytosol;GO:0005875//microtubule associated complex;GO:0005811//lipid particle
60	CPIJ009607-RA	|malic enzyme |protein_coding|supercont3.227:1:584695:1|gene:CPIJ009607	551	20.6	9	1.2		GO:0006090//pyruvate metabolic process;GO:0006108//malate metabolic process;GO:0055114//oxidation-reduction process	GO:0051287//NAD binding;GO:0016619//malate dehydrogenase (oxaloacetate-decarboxylating) activity;GO:0004473//malate dehydrogenase (oxaloacetate-decarboxylating) (NADP+) activity	GO:0005739//mitochondrion
61	CPIJ005595-RA	|fatty acid synthase S-acetyltransferase|protein_coding|supercont3.95:1:956384:1|gene:CPIJ005595	541	6.4	14	1.16		GO:0009058//biosynthetic process;GO:0055114//oxidation-reduction process	GO:0004314//[acyl-carrier-protein] S-malonyltransferase activity;GO:0004319//enoyl-[acyl-carrier-protein] reductase (NADPH, B-specific) activity;GO:0004313//[acyl-carrier-protein] S-acetyltransferase activity;GO:0004320//oleoyl-[acyl-carrier-protein] hydrolase activity;GO:0004316//3-oxoacyl-[acyl-carrier-protein] reductase (NADPH) activity;GO:0004315//3-oxoacyl-[acyl-carrier-protein] synthase act…	GO:0005811//lipid particle
62	CPIJ801555-RA	|catalase |protein_coding|supercont3.139:1:823831:1|gene:CPIJ801555	536	22.8	9	1.029		GO:0016339//calcium-dependent cell-cell adhesion;GO:0042744//hydrogen peroxide catabolic process;GO:0045676//regulation of R7 cell differentiation;GO:0042673//regulation of retinal cone cell fate specification;GO:0042676//compound eye cone cell fate commitment;GO:0008292//acetylcholine biosynthetic process;GO:0048813//dendrite morphogenesis;GO:0007517//muscle organ development;GO:0035206//regulat…	GO:0020037//heme binding;GO:0004096//catalase activity;GO:0046872//metal ion binding;GO:0003705//sequence-specific enhancer binding RNA polymerase II transcription factor activity;GO:0003677//DNA binding;GO:0004102//choline O-acetyltransferase activity	GO:0005777//peroxisome;GO:0005886//plasma membrane;GO:0005634//nucleus
63	CPIJ019022-RA	|pupal cuticle protein precursor|protein_coding|supercont3.1427:1:73122:1|gene:CPIJ019022	536	18.9	3	0.494		-	-
64	CPIJ010918-RA	|acidic ribosomal protein P1, putative |protein_coding|supercont3.287:1:497139:1|gene:CPIJ010918	531	21.2	2	0.974		GO:0006412//translation	-	GO:0005811//lipid particle
65	CPIJ018673-RA	|succinyl-CoA ligase subunit alpha|protein_coding|supercont3.1234:1:95657:1|gene:CPIJ018673	526	12.2	3	1.067		GO:0022008//neurogenesis;GO:0006099//tricarboxylic acid cycle	GO:0003878//ATP citrate synthase activity;GO:0004775//succinate-CoA ligase (ADP-forming) activity;GO:0000166//nucleotide binding;GO:0004776//succinate-CoA ligase (GDP-forming) activity;GO:0048037//cofactor binding	-
66	CPIJ004991-RA	|peptidyl-prolyl cis-trans isomerase|protein_coding|supercont3.81:1:1022835:1|gene:CPIJ004991	525	28.4	5	0.804		GO:0006457//protein folding;GO:0032504//multicellular organism reproduction;GO:0000413//protein peptidyl-prolyl isomerization	GO:0003755//peptidyl-prolyl cis-trans isomerase activity	GO:0005875//microtubule associated complex;GO:0005811//lipid particle
67	CPIJ009280-RA	|phosphoglycerate kinase|protein_coding|supercont3.218:1:608239:1|gene:CPIJ009280	524	35.9	11	1.181		GO:0007268//synaptic transmission;GO:0016310//phosphorylation;GO:0006096//glycolysis;GO:0046716//muscle cell homeostasis	GO:0004618//phosphoglycerate kinase activity	GO:0031430//M band
68	CPIJ002354-RA	|triosephosphate isomerase|protein_coding|supercont3.33:1:1540763:1|gene:CPIJ002354	523	42.1	7	1.063	*	-	GO:0004807//triose-phosphate isomerase activity	-
69	CPIJ001874-RA	|Odorant-binding protein 56a, putative |protein_coding|supercont3.26:1:1650732:1|gene:CPIJ001874	506	46.7	5	1.259		-	-
70	CPIJ003635-RA	|tubulin beta-1 chain|protein_coding|supercont3.53:1:1295193:1|gene:CPIJ003635	501	20.4	3	1.225	*	GO:0051258//protein polymerization;GO:0006184//GTP catabolic process;GO:0007018//microtubule-based movement	GO:0003924//GTPase activity;GO:0005198//structural molecule activity;GO:0005525//GTP binding	GO:0005737//cytoplasm
71	CPIJ013259-RA	|myosin light chain 1, putative |protein_coding|supercont3.463:1:369715:1|gene:CPIJ013259	501	28.8	4	0.698		-	GO:0005509//calcium ion binding	-
72	CPIJ000859-RA	|ATP-citrate synthase |protein_coding|supercont3.9:1:2056888:1|gene:CPIJ000859	497	17.8	15	1.139		GO:0044262//cellular carbohydrate metabolic process	GO:0003878//ATP citrate synthase activity;GO:0020037//heme binding;GO:0005524//ATP binding;GO:0004775//succinate-CoA ligase (ADP-forming) activity;GO:0048037//cofactor binding;GO:0019825//oxygen binding	-
73	CPIJ019024-RA	|cytochrome c |protein_coding|supercont3.1391:1:72616:1|gene:CPIJ019024	495	61.1	6	0.639		GO:0006119//oxidative phosphorylation;GO:0022900//electron transport chain	GO:0045155//electron transporter, transferring electrons from CoQH2-cytochrome c reductase complex and cytochrome c oxidase complex activity;GO:0005506//iron ion binding;GO:0020037//heme binding	GO:0005743//mitochondrial inner membrane;GO:0070469//respiratory chain;GO:0005759//mitochondrial matrix
74	CPIJ007943-RA	|peroxiredoxin 5, prdx5 |protein_coding|supercont3.181:1:748062:1|gene:CPIJ007943	494	47.2	6	0.799		-	GO:0016491//oxidoreductase activity	-
75	CPIJ006157-RA	|succinyl-coa synthetase beta chain |protein_coding|supercont3.109:1:911842:1|gene:CPIJ006157	476	17	5	1.142		GO:0007052//mitotic spindle organization;GO:0006099//tricarboxylic acid cycle;GO:0010824//regulation of centrosome duplication	GO:0046872//metal ion binding;GO:0004775//succinate-CoA ligase (ADP-forming) activity;GO:0005524//ATP binding	GO:0005813//centrosome;GO:0009361//succinate-CoA ligase complex (ADP-forming)
76	CPIJ006167-RA	|succinate dehydrogenase flavoprotein subunit, mitochondrial precursor|protein_coding|supercont3.109:1:911842:1|gene:CPIJ006167	475	16.3	8	1.156		GO:0006099//tricarboxylic acid cycle;GO:0022900//electron transport chain	GO:0050660//flavin adenine dinucleotide binding;GO:0008177//succinate dehydrogenase (ubiquinone) activity	GO:0005749//mitochondrial respiratory chain complex II
77	CPIJ007603-RA	|conserved hypothetical protein|protein_coding|supercont3.150:1:781279:1|gene:CPIJ007603	457	20.5	5	0.901	*	GO:0006030//chitin metabolic process	GO:0008061//chitin binding;GO:0016490//structural constituent of peritrophic membrane	-
78	CPIJ001560-RA	|calcium-binding protein, putative |protein_coding|supercont3.17:1:1689851:1|gene:CPIJ001560	450	33	5	1.194	*	-	GO:0005509//calcium ion binding	-
79	CPIJ016715-RA	|conserved hypothetical protein|protein_coding|supercont3.886:1:196595:1|gene:CPIJ016715	443	7.2	2	0.853		-	-
80	CPIJ001836-RA	|cuticle protein, putative |protein_coding|supercont3.23:1:1659461:1|gene:CPIJ001836	434	51	5	0.729	*	-	-
81	CPIJ008915-RA	|heat shock 70 kDa protein cognate 4|protein_coding|supercont3.208:1:649753:1|gene:CPIJ008915	426	18.8	5	0.962		GO:0016246//RNA interference;GO:0006457//protein folding;GO:0007269//neurotransmitter secretion;GO:0016192//vesicle-mediated transport;GO:0001700//embryonic development via the syncytial blastoderm;GO:0007413//axonal fasciculation;GO:0006950//response to stress;GO:0000398//nuclear mRNA splicing, via spliceosome	GO:0051087//chaperone binding;GO:0051082//unfolded protein binding;GO:0016887//ATPase activity;GO:0005524//ATP binding	GO:0071011//precatalytic spliceosome;GO:0071013//catalytic step 2 spliceosome;GO:0005875//microtubule associated complex;GO:0030018//Z disc;GO:0005811//lipid particle;GO:0005739//mitochondrion
82	CPIJ003418-RA	|V-type ATP synthase beta chain|protein_coding|supercont3.49:1:1394590:1|gene:CPIJ003418	423	32.1	11	1.143	*	GO:0015991//ATP hydrolysis coupled proton transport;GO:0007035//vacuolar acidification;GO:0042777//plasma membrane ATP synthesis coupled proton transport	GO:0008553//hydrogen-exporting ATPase activity, phosphorylative mechanism;GO:0046933//hydrogen ion transporting ATP synthase activity, rotational mechanism;GO:0005524//ATP binding	GO:0005769//early endosome;GO:0005903//brush border;GO:0000221//vacuolar proton-transporting V-type ATPase, V1 domain;GO:0048471//perinuclear region of cytoplasm;GO:0005886//plasma membrane
83	CPIJ008889-RA	|60 kDa heat shock protein, mitochondrial precursor|protein_coding|supercont3.208:1:649753:1|gene:CPIJ008889	419	27.9	11	0.938		GO:0042026//protein refolding;GO:0006626//protein targeting to mitochondrion;GO:0006099//tricarboxylic acid cycle;GO:0006458//'de novo' protein folding;GO:0034605//cellular response to heat	GO:0051539//4 iron, 4 sulfur cluster binding;GO:0005524//ATP binding;GO:0003994//aconitate hydratase activity;GO:0051082//unfolded protein binding	GO:0005743//mitochondrial inner membrane;GO:0005759//mitochondrial matrix;GO:0005811//lipid particle
84	CPIJ016563-RA	|prophenoloxidase |protein_coding|supercont3.896:1:201621:1|gene:CPIJ016563	416	12.5	5	0.721	*	-	GO:0016491//oxidoreductase activity	-
85	CPIJ016430-RA	|pyruvate dehydrogenase|protein_coding|supercont3.760:1:209851:1|gene:CPIJ016430	408	34	9	1.578	*	GO:0006090//pyruvate metabolic process;GO:0031122//cytoplasmic microtubule organization	GO:0004739//pyruvate dehydrogenase (acetyl-transferring) activity	GO:0005875//microtubule associated complex;GO:0005811//lipid particle;GO:0005739//mitochondrion
86	CPIJ012335-RA	|ATP synthase delta chain, mitochondrial precursor|protein_coding|supercont3.375:1:418371:1|gene:CPIJ012335	406	36.6	5	0.862	*	GO:0042777//plasma membrane ATP synthesis coupled proton transport	GO:0046933//hydrogen ion transporting ATP synthase activity, rotational mechanism;GO:0005524//ATP binding;GO:0046961//proton-transporting ATPase activity, rotational mechanism	GO:0005886//plasma membrane
87	CPIJ003263-RA	|tubulin beta chain |protein_coding|supercont3.41:1:1406373:1|gene:CPIJ003263	396	29.6	3	0.916		GO:0007507//heart development;GO:0006184//GTP catabolic process;GO:0051258//protein polymerization;GO:0030537//larval behavior;GO:0009416//response to light stimulus;GO:0007018//microtubule-based movement	GO:0005525//GTP binding;GO:0003924//GTPase activity;GO:0005200//structural constituent of cytoskeleton	GO:0045298//tubulin complex;GO:0005737//cytoplasm;GO:0005874//microtubule
88	CPIJ009330-RA	|conserved hypothetical protein|protein_coding|supercont3.242:1:599451:1|gene:CPIJ009330	391	28.9	6	1.283	*	-	-
89	CPIJ007441-RA	|conserved hypothetical protein|protein_coding|supercont3.166:1:789185:1|gene:CPIJ007441	390	14.1	4	1.021		-	-
89	CPIJ019541-RA	|conserved hypothetical protein|protein_coding|supercont3.1731:1:49257:1|gene:CPIJ019541	390	14.2	4
90	CPIJ011244-RA	|heat shock protein 83|protein_coding|supercont3.343:1:478573:1|gene:CPIJ011244	389	16.3	11	1.116	*	GO:0006950//response to stress	GO:0051082//unfolded protein binding;GO:0005524//ATP binding	GO:0005737//cytoplasm
90	CPIJ011246-RA	|heat shock protein 83|protein_coding|supercont3.343:1:478573:1|gene:CPIJ011246	389	16.3	11
90	CPIJ015075-RA	|heat shock protein 83|protein_coding|supercont3.628:1:270532:1|gene:CPIJ015075	389	16.3	11
91	CPIJ004776-RA	|glycogen phosphorylase |protein_coding|supercont3.75:1:1049898:1|gene:CPIJ004776	389	14.1	10	1.091	*	GO:0005980//glycogen catabolic process	GO:0008184//glycogen phosphorylase activity;GO:0030170//pyridoxal phosphate binding;GO:0042803//protein homodimerization activity	GO:0043234//protein complex
92	CPIJ008367-RA	|fatty acid synthase S-acetyltransferase|protein_coding|supercont3.185:1:709732:1|gene:CPIJ008367	385	8.1	16	1.175		GO:0009058//biosynthetic process;GO:0055114//oxidation-reduction process	GO:0016747//transferase activity, transferring acyl groups other than amino-acyl groups;GO:0016491//oxidoreductase activity;GO:0000166//nucleotide binding;GO:0008270//zinc ion binding	-
93	CPIJ013398-RA	|mitochondrial processing peptidase beta subunit, putative|protein_coding|supercont3.456:1:363005:1|gene:CPIJ013398	381	31	10	1.043		GO:0031122//cytoplasmic microtubule organization;GO:0006508//proteolysis;GO:0006122//mitochondrial electron transport, ubiquinol to cytochrome c;GO:0016485//protein processing	GO:0008121//ubiquinol-cytochrome-c reductase activity;GO:0008270//zinc ion binding;GO:0004222//metalloendopeptidase activity	GO:0005750//mitochondrial respiratory chain complex III;GO:0017087//mitochondrial processing peptidase complex;GO:0005811//lipid particle
94	CPIJ013285-RA	|conserved hypothetical protein|protein_coding|supercont3.460:1:368807:1|gene:CPIJ013285	375	0.3	1	1.083		-	-
95	CPIJ016325-RA	|conserved hypothetical protein|protein_coding|supercont3.749:1:214810:1|gene:CPIJ016325	375	41.3	4	1.062		-	-
96	CPIJ007448-RA	|conserved hypothetical protein|protein_coding|supercont3.166:1:789185:1|gene:CPIJ007448	357	32.7	7	0.959		-	-
97	CPIJ007783-RA	|arylphorin subunit alpha precursor|protein_coding|supercont3.162:1:760981:1|gene:CPIJ007783	353	16.7	10	0.881	*	-	-
98	CPIJ010335-RA	|conserved hypothetical protein|protein_coding|supercont3.295:1:526422:1|gene:CPIJ010335 >CPIJ010336-RA |conserved hypothetical protein|protein_coding|supercont3.295:1:526422:1|gene:CPIJ010336	353	23	4	1.222	*	-	-
99	CPIJ001563-RA	|ATP synthase gamma chain, mitochondrial precursor|protein_coding|supercont3.17:1:1689851:1|gene:CPIJ001563	351	28.3	8	1.362		GO:0015986//ATP synthesis coupled proton transport;GO:0006911//phagocytosis, engulfment	GO:0046933//hydrogen ion transporting ATP synthase activity, rotational mechanism;GO:0046961//proton-transporting ATPase activity, rotational mechanism	GO:0000275//mitochondrial proton-transporting ATP synthase complex, catalytic core F(1);GO:0005811//lipid particle
100	CPIJ003399-RA	|peroxiredoxins, prx-1, prx-2, prx-3 |protein_coding|supercont3.44:1:1402215:1|gene:CPIJ003399	343	30.1	6	1.26		GO:0042744//hydrogen peroxide catabolic process;GO:0045454//cell redox homeostasis;GO:0006974//response to DNA damage stimulus;GO:0055114//oxidation-reduction process	GO:0004602//glutathione peroxidase activity;GO:0008379//thioredoxin peroxidase activity	GO:0005829//cytosol
101	CPIJ009506-RA	|hexamerin 2 beta |protein_coding|supercont3.235:1:591177:1|gene:CPIJ009506	339	15.7	9	0.397	*	-	-
102	CPIJ002661-RA	|glutathione S-transferase 1-6|protein_coding|supercont3.36:1:1496554:1|gene:CPIJ002661	338	3.7	2	1.074	*	-	GO:0018833//DDT-dehydrochlorinase activity	-
103	CPIJ014605-RA	|glutamate dehydrogenase |protein_coding|supercont3.562:1:292020:1|gene:CPIJ014605	336	24.1	11	1.12		GO:0007629//flight behavior;GO:0046168//glycerol-3-phosphate catabolic process;GO:0006066//alcohol metabolic process;GO:0006127//glycerophosphate shuttle;GO:0046693//sperm storage;GO:0006006//glucose metabolic process;GO:0008364//pupal chitin-based cuticle development;GO:0009060//aerobic respiration;GO:0006116//NADH oxidation;GO:0006641//triglyceride metabolic process;GO:0019551//glutamate catabo…	GO:0050660//flavin adenine dinucleotide binding;GO:0051287//NAD binding;GO:0004352//glutamate dehydrogenase activity;GO:0004353//glutamate dehydrogenase [NAD(P)+] activity;GO:0004344//glucose dehydrogenase activity;GO:0004367//glycerol-3-phosphate dehydrogenase [NAD+] activity;GO:0008812//choline dehydrogenase activity;GO:0042803//protein homodimerization activity	GO:0005759//mitochondrial matrix;GO:0005576//extracellular region;GO:0031430//M band;GO:0030018//Z disc;GO:0005811//lipid particle
104	CPIJ006613-RA	|aspartate aminotransferase |protein_coding|supercont3.122:1:856788:1|gene:CPIJ006613	333	6.1	2	0.94		GO:0006520//cellular amino acid metabolic process;GO:0009058//biosynthetic process	GO:0004069//L-aspartate:2-oxoglutarate aminotransferase activity;GO:0080130//L-phenylalanine:2-oxoglutarate aminotransferase activity	-
105	CPIJ001830-RA	|larval cuticle protein A3A|protein_coding|supercont3.23:1:1659461:1|gene:CPIJ001830	327	57.4	4	0.708	*	-	-
106	CPIJ001684-RA	|filamin, putative |protein_coding|supercont3.19:1:1672525:1|gene:CPIJ001684	323	4.1	6	0.821	*	GO:0035204//negative regulation of lamellocyte differentiation;GO:0008355//olfactory learning;GO:0030708//germarium-derived female germ-line cyst encapsulation;GO:0008302//female germline ring canal formation, actin assembly;GO:0008045//motor axon guidance;GO:0007067//mitosis;GO:0008104//protein localization	GO:0003779//actin binding	GO:0035182//female germline ring canal outer rim;GO:0035183//female germline ring canal inner rim
107	CPIJ014790-RA	|spectrin alpha chain|protein_coding|supercont3.588:1:286638:1|gene:CPIJ014790	317	7.4	14	0.863		GO:0007026//negative regulation of microtubule depolymerization;GO:0008360//regulation of cell shape;GO:0030721//spectrosome organization;GO:0007417//central nervous system development;GO:0007009//plasma membrane organization;GO:0016337//cell-cell adhesion;GO:0008302//female germline ring canal formation, actin assembly;GO:0002168//instar larval development;GO:0035335//peptidyl-tyrosine dephospho…	GO:0004725//protein tyrosine phosphatase activity;GO:0005509//calcium ion binding;GO:0003779//actin binding;GO:0008017//microtubule binding;GO:0005516//calmodulin binding	GO:0031594//neuromuscular junction;GO:0016323//basolateral plasma membrane;GO:0008091//spectrin;GO:0005794//Golgi apparatus;GO:0045170//spectrosome;GO:0045169//fusome;GO:0005811//lipid particle
108	CPIJ013385-RA	|conserved hypothetical protein|protein_coding|supercont3.454:1:365777:1|gene:CPIJ013385	312	28.8	4	1.16	*	GO:0007265//Ras protein signal transduction;GO:0048190//wing disc dorsal/ventral pattern formation;GO:0007280//pole cell migration;GO:0008103//oocyte microtubule cytoskeleton polarization;GO:0007095//mitotic cell cycle G2/M transition DNA damage checkpoint;GO:0009411//response to UV;GO:0007088//regulation of mitosis;GO:0045927//positive regulation of growth;GO:0046958//nonassociative learning;GO:…	GO:0046982//protein heterodimerization activity;GO:0019904//protein domain specific binding;GO:0008426//protein kinase C inhibitor activity	GO:0005737//cytoplasm;GO:0045172//germline ring canal;GO:0005694//chromosome;GO:0005875//microtubule associated complex;GO:0005634//nucleus
109	CPIJ003288-RA	|conserved hypothetical protein|protein_coding|supercont3.47:1:1403514:1|gene:CPIJ003288	308	15.9	13	0.963		-	GO:0000166//nucleotide binding	-
110	CPIJ000023-RA	|conserved hypothetical protein|protein_coding|supercont3.1:1:3873040:1|gene:CPIJ000023	306	5.6	9	0.796	*	-	-
111	CPIJ002859-RA	|isocitrate dehydrogenase|protein_coding|supercont3.37:1:1455656:1|gene:CPIJ002859	304	30.2	7	1.224		GO:0006099//tricarboxylic acid cycle	GO:0051287//NAD binding;GO:0000287//magnesium ion binding;GO:0004449//isocitrate dehydrogenase (NAD+) activity	GO:0005811//lipid particle;GO:0005759//mitochondrial matrix
112	CPIJ018911-RA	|conserved hypothetical protein|protein_coding|supercont3.1444:1:80087:1|gene:CPIJ018911	303	4.5	1	0.6	*	-	-
113	CPIJ008830-RA	|pupal cuticle protein 78E, putative |protein_coding|supercont3.217:1:660596:1|gene:CPIJ008830	300	23.3	3	0.658	*	-	-
114	CPIJ009239-RA	|lingerer|protein_coding|supercont3.237:1:610791:1|gene:CPIJ009239	295	4	3	0.815		GO:0060179//male mating behavior	-	GO:0005737//cytoplasm
115	CPIJ005941-RA	|ADP,ATP carrier protein 2|protein_coding|supercont3.104:1:930648:1|gene:CPIJ005941	295	35.1	7	1.41		GO:0008340//determination of adult lifespan;GO:0001508//regulation of action potential;GO:0015866//ADP transport;GO:0051124//synaptic growth at neuromuscular junction;GO:0051560//mitochondrial calcium ion homeostasis;GO:0009612//response to mechanical stimulus;GO:0040011//locomotion;GO:0048489//synaptic vesicle transport;GO:0051480//cytosolic calcium ion homeostasis;GO:0015867//ATP transport;GO:0…	GO:0005471//ATP:ADP antiporter activity	GO:0005743//mitochondrial inner membrane;GO:0016021//integral to membrane;GO:0005811//lipid particle
116	CPIJ007338-RA	|conserved hypothetical protein|protein_coding|supercont3.157:1:793158:1|gene:CPIJ007338	293	18	15	1.238	*	GO:0006099//tricarboxylic acid cycle	GO:0030976//thiamine pyrophosphate binding	GO:0005875//microtubule associated complex;GO:0009353//mitochondrial oxoglutarate dehydrogenase complex
117	CPIJ008591-RA	|6-phosphofructokinase|protein_coding|supercont3.202:1:683084:1|gene:CPIJ008591	291	11.9	7	1.299	*	GO:0006002//fructose 6-phosphate metabolic process;GO:0006096//glycolysis;GO:0016310//phosphorylation;GO:0006338//chromatin remodeling	GO:0003872//6-phosphofructokinase activity;GO:0003677//DNA binding;GO:0005524//ATP binding	GO:0005945//6-phosphofructokinase complex;GO:0005700//polytene chromosome;GO:0005634//nucleus
118	CPIJ801620-RA	|profilin |protein_coding|supercont3.17:1:1689851:1|gene:CPIJ801620	289	17.5	2	1.007		GO:0030307//positive regulation of cell growth;GO:0008340//determination of adult lifespan;GO:0048133//male germ-line stem cell division;GO:0007296//vitellogenesis;GO:0008286//insulin receptor signaling pathway;GO:0008355//olfactory learning;GO:0035159//regulation of tube length, open tracheal system;GO:0040018//positive regulation of multicellular organism growth;GO:0035193//larval central nervo…	GO:0005546//phosphatidylinositol-4,5-bisphosphate binding;GO:0003779//actin binding;GO:0005159//insulin-like growth factor receptor binding;GO:0005158//insulin receptor binding	GO:0015629//actin cytoskeleton;GO:0005737//cytoplasm
119	CPIJ801619-RA	|DEAD box ATP-dependent RNA helicase |protein_coding|supercont3.17:1:1689851:1|gene:CPIJ801619	289	5.7	2	1.307	*	GO:0006413//translational initiation;GO:0000022//mitotic spindle elongation;GO:0051297//centrosome organization;GO:0006974//response to DNA damage stimulus;GO:0007446//imaginal disc growth;GO:0000381//regulation of alternative nuclear mRNA splicing, via spliceosome;GO:0048132//female germ-line stem cell division;GO:0006268//DNA unwinding involved in replication;GO:0002168//instar larval developme…	GO:0003743//translation initiation factor activity;GO:0017116//single-stranded DNA-dependent ATP-dependent DNA helicase activity;GO:0000339//RNA cap binding;GO:0005524//ATP binding;GO:0003729//mRNA binding	GO:0016281//eukaryotic translation initiation factor 4F complex;GO:0005829//cytosol;GO:0005813//centrosome;GO:0005875//microtubule associated complex;GO:0005634//nucleus
120	CPIJ016031-RA	|superoxide dismutase|protein_coding|supercont3.729:1:228914:1|gene:CPIJ016031	288	50.3	6	0.882	*	GO:0006801//superoxide metabolic process;GO:0055114//oxidation-reduction process	GO:0004784//superoxide dismutase activity	-
121	CPIJ011923-RA	|conserved hypothetical protein|protein_coding|supercont3.356:1:442077:1|gene:CPIJ011923	287	24.1	3	0.756	*	-	-
122	CPIJ008289-RA	|pyruvate kinase |protein_coding|supercont3.167:1:728313:1|gene:CPIJ008289	284	25.1	9	1.078	*	GO:0016310//phosphorylation;GO:0006096//glycolysis	GO:0030955//potassium ion binding;GO:0000287//magnesium ion binding	GO:0005811//lipid particle;GO:0005829//cytosol
123	CPIJ000407-RA	|tubulin beta-4 chain|protein_coding|supercont3.4:1:2511003:1|gene:CPIJ000407	280	17	3	1.136	*	GO:0051258//protein polymerization;GO:0006184//GTP catabolic process;GO:0007018//microtubule-based movement	GO:0003924//GTPase activity;GO:0005198//structural molecule activity;GO:0005525//GTP binding	GO:0005737//cytoplasm
124	CPIJ000967-RA	|voltage-dependent anion-selective channel|protein_coding|supercont3.11:1:2034973:1|gene:CPIJ000967	278	34.8	7	1.099		GO:0044070//regulation of anion transport;GO:0007291//sperm individualization;GO:0006839//mitochondrial transport;GO:0031101//fin regeneration;GO:0007602//phototransduction;GO:0030382//sperm mitochondrion organization	GO:0008308//voltage-gated anion channel activity	GO:0005875//microtubule associated complex;GO:0005741//mitochondrial outer membrane;GO:0016006//Nebenkern;GO:0005811//lipid particle
125	CPIJ002127-RA	|elastase-2B precursor|protein_coding|supercont3.21:1:1629438:1|gene:CPIJ002127	274	13.7	3	0.897	*	GO:0006508//proteolysis	-	-
126	CPIJ012054-RA	|LIM domain-binding protein, putative |protein_coding|supercont3.358:1:433214:1|gene:CPIJ012054	272	4.5	11	0.775	*	GO:0001952//regulation of cell-matrix adhesion	GO:0008270//zinc ion binding	GO:0015629//actin cytoskeleton
127	CPIJ013698-RA	|allergen, putative |protein_coding|supercont3.492:1:349985:1|gene:CPIJ013698 >CPIJ018993-RA |allergen, putative |protein_coding|supercont3.1504:1:74855:1|gene:CPIJ018993	271	64.4	7	0.866	*	GO:0007616//long-term memory;GO:0006810//transport	GO:0005504//fatty acid binding;GO:0005215//transporter activity	-
128	CPIJ001681-RA	|filamin, putative |protein_coding|supercont3.19:1:1672525:1|gene:CPIJ001681	270	16.9	12	0.905	*	GO:0035204//negative regulation of lamellocyte differentiation;GO:0008355//olfactory learning;GO:0030708//germarium-derived female germ-line cyst encapsulation;GO:0008302//female germline ring canal formation, actin assembly;GO:0008045//motor axon guidance;GO:0007067//mitosis;GO:0008104//protein localization	GO:0003779//actin binding	GO:0035182//female germline ring canal outer rim;GO:0035183//female germline ring canal inner rim
129	CPIJ013782-RA	|pupal cuticle protein, putative |protein_coding|supercont3.479:1:346421:1|gene:CPIJ013782	267	12	3	0.677		-	-
130	CPIJ019861-RA	|citrate synthase, mitochondrial precursor|protein_coding|supercont3.2018:1:28743:1|gene:CPIJ019861	267	20.6	5	1.209	*	GO:0006099//tricarboxylic acid cycle	GO:0004108//citrate (Si)-synthase activity	GO:0005875//microtubule associated complex;GO:0005759//mitochondrial matrix
131	CPIJ008589-RA	|14-3-3 protein sigma, gamma, zeta, beta/alpha |protein_coding|supercont3.202:1:683084:1|gene:CPIJ008589	265	17.7	3	1.024		GO:0001751//compound eye photoreceptor cell differentiation;GO:0008103//oocyte microtubule cytoskeleton polarization;GO:0006457//protein folding;GO:0008355//olfactory learning;GO:0008283//cell proliferation;GO:0050821//protein stabilization;GO:0007059//chromosome segregation;GO:0045448//mitotic cell cycle, embryonic;GO:0006588//activation of tryptophan 5-monooxygenase activity;GO:0007294//germari…	GO:0046982//protein heterodimerization activity;GO:0019904//protein domain specific binding;GO:0008426//protein kinase C inhibitor activity;GO:0016483//tryptophan hydroxylase activator activity;GO:0042803//protein homodimerization activity	GO:0005737//cytoplasm;GO:0045172//germline ring canal;GO:0005875//microtubule associated complex;GO:0005634//nucleus
132	CPIJ002187-RA	|calumenin precursor|protein_coding|supercont3.29:1:1588175:1|gene:CPIJ002187	263	12.7	3	0.841	*	GO:0009047//dosage compensation, by hyperactivation of X chromosome;GO:0006325//chromatin organization;GO:0006265//DNA topological change;GO:0045893//positive regulation of transcription, DNA-dependent	GO:0005509//calcium ion binding;GO:0003916//DNA topoisomerase activity	GO:0005737//cytoplasm;GO:0005634//nucleus
133	CPIJ000337-RA	|isocitrate dehydrogenase cytoplasmic|protein_coding|supercont3.2:1:2744360:1|gene:CPIJ000337	261	21	6	1.058		GO:0006099//tricarboxylic acid cycle;GO:0006102//isocitrate metabolic process	GO:0051287//NAD binding;GO:0004449//isocitrate dehydrogenase (NAD+) activity;GO:0004450//isocitrate dehydrogenase (NADP+) activity;GO:0000287//magnesium ion binding	GO:0005875//microtubule associated complex;GO:0005739//mitochondrion;GO:0005811//lipid particle
134	CPIJ802308-RA	|dihydrolipoamide acetyltransferase component of pyruvate dehydrogenase |protein_coding|supercont3.780:1:199072:1|gene:CPIJ802308	258	18.8	7	1.266		GO:0006090//pyruvate metabolic process	GO:0004742//dihydrolipoyllysine-residue acetyltransferase activity	GO:0005811//lipid particle
135	CPIJ019138-RA	|fumarylacetoacetate hydrolase domain-containing protein 1|protein_coding|supercont3.1517:1:68142:1|gene:CPIJ019138	256	31.6	6	0.959		-	GO:0016787//hydrolase activity	-
136	CPIJ018632-RA	|glutathione-s-transferase theta, gst |protein_coding|supercont3.1224:1:96983:1|gene:CPIJ018632	255	12.2	2	1.138		-	-
137	CPIJ011589-RA	|40S ribosomal protein S8|protein_coding|supercont3.361:1:459748:1|gene:CPIJ011589	252	19.4	3	1.179	*	GO:0006412//translation	GO:0003735//structural constituent of ribosome	-
138	CPIJ018824-RA	|larval serum protein 1 beta chain precursor|protein_coding|supercont3.1322:1:85694:1|gene:CPIJ018824	249	16.9	2	0.648	*	-	-
139	CPIJ008221-RA	|conserved hypothetical protein|protein_coding|supercont3.174:1:735436:1|gene:CPIJ008221	249	29.9	4	1.767		GO:0035204//negative regulation of lamellocyte differentiation;GO:0007527//adult somatic muscle development;GO:0008355//olfactory learning;GO:0030708//germarium-derived female germ-line cyst encapsulation;GO:0014703//oscillatory muscle contraction;GO:0045214//sarcomere organization;GO:0008302//female germline ring canal formation, actin assembly;GO:0008045//motor axon guidance;GO:0007067//mitosis…	-	GO:0035182//female germline ring canal outer rim;GO:0035183//female germline ring canal inner rim;GO:0005863//striated muscle myosin thick filament;GO:0031672//A band
140	CPIJ017624-RA	|glyoxylase |protein_coding|supercont3.957:1:150251:1|gene:CPIJ017624	244	8.6	2	0.8	*	-	-
141	CPIJ020026-RA	|glycogen debranching enzyme|protein_coding|supercont3.2812:1:20006:1|gene:CPIJ020026	243	10.3	5	1.204	*	GO:0005978//glycogen biosynthetic process	GO:0043169//cation binding;GO:0004134//4-alpha-glucanotransferase activity	-
142	CPIJ003058-RA	|troponin C |protein_coding|supercont3.38:1:1436690:1|gene:CPIJ003058	243	17.3	2	1.116		-	-
143	CPIJ006159-RA	|glutathione-requiring prostaglandin D synthase|protein_coding|supercont3.109:1:911842:1|gene:CPIJ006159	242	14.6	2	1.211	*	GO:0006749//glutathione metabolic process;GO:0006979//response to oxidative stress	GO:0004364//glutathione transferase activity	-
144	CPIJ009148-RA	|acyl-CoA dehydrogenase|protein_coding|supercont3.220:1:618604:1|gene:CPIJ009148	242	12.3	4	0.89		GO:0055114//oxidation-reduction process	GO:0016937//short-branched-chain-acyl-CoA dehydrogenase activity;GO:0043958//acryloyl-CoA reductase activity	GO:0005739//mitochondrion
145	CPIJ009388-RA	|thermosome subunit alpha|protein_coding|supercont3.229:1:593352:1|gene:CPIJ009388	240	11.7	2	0.934		GO:0006457//protein folding;GO:0022008//neurogenesis;GO:0051298//centrosome duplication;GO:0031122//cytoplasmic microtubule organization;GO:0007052//mitotic spindle organization	GO:0005524//ATP binding;GO:0051082//unfolded protein binding	GO:0005832//chaperonin-containing T-complex;GO:0005811//lipid particle
146	CPIJ014882-RA	|clathrin heavy chain|protein_coding|supercont3.574:1:280017:1|gene:CPIJ014882	238	4.7	6	1.012		GO:0035002//liquid clearance, open tracheal system;GO:0046667//compound eye retinal cell programmed cell death;GO:0035159//regulation of tube length, open tracheal system;GO:0030198//extracellular matrix organization;GO:0007269//neurotransmitter secretion;GO:0033227//dsRNA transport;GO:0016183//synaptic vesicle coating;GO:0045747//positive regulation of Notch signaling pathway;GO:0006886//intrace…	GO:0005198//structural molecule activity;GO:0005515//protein binding	GO:0005802//trans-Golgi network;GO:0030141//stored secretory granule;GO:0030130//clathrin coat of trans-Golgi network vesicle;GO:0030129//clathrin coat of synaptic vesicle;GO:0048471//perinuclear region of cytoplasm;GO:0005811//lipid particle
147	CPIJ004482-RA	|40s ribosomal protein s19|protein_coding|supercont3.67:1:1097170:1|gene:CPIJ004482	238	12.2	2	0.966		GO:0006412//translation	-	GO:0005811//lipid particle;GO:0022627//cytosolic small ribosomal subunit
148	CPIJ006896-RA	|titin|protein_coding|supercont3.149:1:834579:1|gene:CPIJ006896	238	3.4	8	0.929		GO:0040011//locomotion;GO:0007498//mesoderm development;GO:0045214//sarcomere organization;GO:0035206//regulation of hemocyte proliferation;GO:0007520//myoblast fusion;GO:0016203//muscle attachment;GO:0007062//sister chromatid cohesion	GO:0003779//actin binding;GO:0008307//structural constituent of muscle	GO:0005875//microtubule associated complex;GO:0000794//condensed nuclear chromosome;GO:0030018//Z disc
149	CPIJ801455-RA	|conserved hypothetical protein|protein_coding|supercont3.1208:1:102123:1|gene:CPIJ801455	237	52.6	4	0.799		-	-
150	CPIJ801684-RA	|conserved hypothetical protein|protein_coding|supercont3.25:1:1668533:1|gene:CPIJ801684	235	7.8	10	0.773	*	GO:0006869//lipid transport	-	-
151	CPIJ000766-RA	|conserved hypothetical protein|protein_coding|supercont3.10:1:2129711:1|gene:CPIJ000766	234	43.4	6	0.548		-	-
152	CPIJ801451-RA	|enolase|protein_coding|supercont3.11:1:2034973:1|gene:CPIJ801451	234	20.8	6	1.018		GO:0006096//glycolysis	GO:0004634//phosphopyruvate hydratase activity;GO:0000287//magnesium ion binding	GO:0000015//phosphopyruvate hydratase complex
153	CPIJ802440-RA	|cuticle protein CP14.6 precursor|protein_coding|supercont3.977:1:161744:1|gene:CPIJ802440	234	11.5	1	3.561	*	-	-
154	CPIJ004454-RA	|conserved hypothetical protein|protein_coding|supercont3.67:1:1097170:1|gene:CPIJ004454	232	12.8	8	1.038		GO:0009408//response to heat;GO:0055114//oxidation-reduction process	GO:0016887//ATPase activity;GO:0005524//ATP binding;GO:0051082//unfolded protein binding;GO:0032440//2-alkenal reductase activity	GO:0005875//microtubule associated complex;GO:0005811//lipid particle;GO:0005739//mitochondrion
155	CPIJ007376-RA	|calreticulin|protein_coding|supercont3.147:1:793019:1|gene:CPIJ007376	230	13	4	0.882	*	-	GO:0051082//unfolded protein binding;GO:0005509//calcium ion binding	GO:0005783//endoplasmic reticulum
156	CPIJ009099-RA	|conserved hypothetical protein|protein_coding|supercont3.241:1:618684:1|gene:CPIJ009099	230	18.1	3	0.938	*	-	-
157	CPIJ014041-RA	|conserved hypothetical protein|protein_coding|supercont3.500:1:332101:1|gene:CPIJ014041	230	8.4	3	0.874	*	-	-
158	CPIJ015136-RA	|protein dodo|protein_coding|supercont3.608:1:268948:1|gene:CPIJ015136	228	11.9	1	0.996		GO:0000413//protein peptidyl-prolyl isomerization	GO:0003755//peptidyl-prolyl cis-trans isomerase activity	-
159	CPIJ013941-RA	|40S ribosomal protein S3 |protein_coding|supercont3.525:1:337268:1|gene:CPIJ013941	228	31.6	6	1.118	*	GO:0006412//translation;GO:0006919//activation of caspase activity;GO:0045738//negative regulation of DNA repair;GO:0032088//negative regulation of NF-kappaB transcription factor activity;GO:0006917//induction of apoptosis;GO:0009790//embryo development	GO:0003684//damaged DNA binding;GO:0019901//protein kinase binding;GO:0051059//NF-kappaB binding;GO:0004519//endonuclease activity;GO:0003735//structural constituent of ribosome;GO:0003906//DNA-(apurinic or apyrimidinic site) lyase activity;GO:0003729//mRNA binding	GO:0030425//dendrite;GO:0012505//endomembrane system;GO:0005634//nucleus;GO:0022627//cytosolic small ribosomal subunit
160	CPIJ006537-RA	|larval serum protein 1 beta chain precursor|protein_coding|supercont3.126:1:862390:1|gene:CPIJ006537	227	14.7	1	0.731		-	-
160	CPIJ006538-RA	|larval serum protein 1 beta chain precursor|protein_coding|supercont3.126:1:862390:1|gene:CPIJ006538	227	14.7	1
161	CPIJ001316-RA	|conserved hypothetical protein|protein_coding|supercont3.18:1:1726395:1|gene:CPIJ001316	227	13.2	6	1.125	*	GO:0006098//pentose-phosphate shunt	GO:0004616//phosphogluconate dehydrogenase (decarboxylating) activity	-
162	CPIJ009303-RA	|elongation factor 1-alpha 1|protein_coding|supercont3.222:1:605989:1|gene:CPIJ009303	223	15.8	2	1.03		GO:0006414//translational elongation;GO:0006184//GTP catabolic process	GO:0003924//GTPase activity;GO:0005525//GTP binding	GO:0005737//cytoplasm
163	CPIJ002802-RA	|conserved hypothetical protein|protein_coding|supercont3.46:1:1455867:1|gene:CPIJ002802	222	10	2	0.705		-	-
164	CPIJ015209-RA	|3-hydroxyisobutyrate dehydrogenase |protein_coding|supercont3.640:1:265485:1|gene:CPIJ015209	222	13.6	3	0.691		GO:0006098//pentose-phosphate shunt;GO:0006573//valine metabolic process	GO:0051287//NAD binding;GO:0004616//phosphogluconate dehydrogenase (decarboxylating) activity	GO:0005739//mitochondrion;GO:0005811//lipid particle
165	CPIJ004079-RA	|elongation factor -1 beta,delta |protein_coding|supercont3.60:1:1176631:1|gene:CPIJ004079	221	8.9	2	1.041		-	-
166	CPIJ801835-RB	|malate dehydrogenase |protein_coding|supercont3.32:1:1521851:1|gene:CPIJ801835 >CPIJ801835-RA |malate dehydrogenase |protein_coding|supercont3.32:1:1521851:1|gene:CPIJ801835	221	15.8	4	0.902	*	GO:0046331//lateral inhibition;GO:0006108//malate metabolic process;GO:0006099//tricarboxylic acid cycle	GO:0030060//L-malate dehydrogenase activity;GO:0000166//nucleotide binding	GO:0005811//lipid particle;GO:0005829//cytosol
167	CPIJ006932-RA	|ebna2 binding protein P100 |protein_coding|supercont3.137:1:833408:1|gene:CPIJ006932	219	12.5	9	1.022		GO:0031047//gene silencing by RNA	GO:0016788//hydrolase activity, acting on ester bonds;GO:0003676//nucleic acid binding	GO:0005875//microtubule associated complex;GO:0005811//lipid particle;GO:0016442//RNA-induced silencing complex
168	CPIJ009655-RA	|conserved hypothetical protein|protein_coding|supercont3.245:1:581432:1|gene:CPIJ009655	219	11.3	1	---		GO:0008340//determination of adult lifespan;GO:0006414//translational elongation;GO:0006184//GTP catabolic process	GO:0003746//translation elongation factor activity;GO:0003924//GTPase activity;GO:0005525//GTP binding	GO:0005875//microtubule associated complex;GO:0005853//eukaryotic translation elongation factor 1 complex;GO:0005811//lipid particle
169	CPIJ013983-RA	|dihydrolipoyl dehydrogenase, mitochondrial precursor|protein_coding|supercont3.481:1:337055:1|gene:CPIJ013983	215	24.8	6	1.268		GO:0045454//cell redox homeostasis;GO:0006546//glycine catabolic process;GO:0006748//lipoamide metabolic process;GO:0006099//tricarboxylic acid cycle	GO:0050660//flavin adenine dinucleotide binding;GO:0004148//dihydrolipoyl dehydrogenase activity	GO:0005947//mitochondrial alpha-ketoglutarate dehydrogenase complex;GO:0005811//lipid particle
169	CPIJ019726-RA	|dihydrolipoamide dehydrogenase |protein_coding|supercont3.1854:1:36598:1|gene:CPIJ019726	215	17	6
170	CPIJ801538-RA	|regucalcin|protein_coding|supercont3.134:1:821072:1|gene:CPIJ801538	214	14.2	3	1.216	*	GO:0032504//multicellular organism reproduction	-	GO:0005811//lipid particle
171	CPIJ014779-RA	|conserved hypothetical protein|protein_coding|supercont3.588:1:286638:1|gene:CPIJ014779	212	19.8	6	0.787	*	GO:0007498//mesoderm development	GO:0008157//protein phosphatase 1 binding	-
172	CPIJ016319-RA	|endocuticle structural glycoprotein SgAbd-2|protein_coding|supercont3.749:1:214810:1|gene:CPIJ016319	212	11.7	1	1.199	*	-	-
173	CPIJ007777-RA	|conserved hypothetical protein|protein_coding|supercont3.162:1:760981:1|gene:CPIJ007777	212	39.7	3	0.683		-	-
174	CPIJ009984-RA	|methylmalonate-semialdehyde dehydrogenase, mitochondrial precursor|protein_coding|supercont3.263:1:550881:1|gene:CPIJ009984	211	14.4	6	0.969		GO:0019859//thymine metabolic process;GO:0006573//valine metabolic process;GO:0055114//oxidation-reduction process	GO:0000062//fatty-acyl-CoA binding;GO:0018478//malonate-semialdehyde dehydrogenase (acetylating) activity	GO:0005739//mitochondrion
175	CPIJ013085-RA	|sarcalumenin |protein_coding|supercont3.442:1:375954:1|gene:CPIJ013085	211	4.4	4	1.203	*	-	GO:0003924//GTPase activity;GO:0005525//GTP binding	-
176	CPIJ009501-RA	|60S acidic ribosomal protein P0|protein_coding|supercont3.235:1:591177:1|gene:CPIJ009501	210	17.1	4	1.042		GO:0042254//ribosome biogenesis;GO:0006414//translational elongation	GO:0003735//structural constituent of ribosome	-
177	CPIJ008770-RA	|NADH:ubiquinone dehydrogenase, putative |protein_coding|supercont3.205:1:667856:1|gene:CPIJ008770	204	41.1	5	0.979		GO:0022900//electron transport chain	-	GO:0005747//mitochondrial respiratory chain complex I
178	CPIJ011935-RA	|conserved hypothetical protein|protein_coding|supercont3.356:1:442077:1|gene:CPIJ011935	203	8.4	1	1.116	*	-	-
179	CPIJ801571-RA	|protein l(2)37Cc|protein_coding|supercont3.139:1:823831:1|gene:CPIJ801571	203	25.4	5	1.064		GO:0071456//cellular response to hypoxia;GO:0002165//instar larval or pupal development	-	GO:0005811//lipid particle;GO:0005740//mitochondrial envelope;GO:0016020//membrane
179	CPIJ801575-RA	|protein l(2)37Cc|protein_coding|supercont3.139:1:823831:1|gene:CPIJ801575	203	25.4	5
180	CPIJ009877-RA	|phenoloxidase subunit 1 precursor|protein_coding|supercont3.269:1:558045:1|gene:CPIJ009877	201	20.2	9	0.846	*	-	GO:0016491//oxidoreductase activity	-
181	CPIJ802049-RA	|conserved hypothetical protein|protein_coding|supercont3.54:1:1264647:1|gene:CPIJ802049	200	10.4	4	0.735		-	-
182	CPIJ011691-RA	|ATP synthase D chain, mitochondrial|protein_coding|supercont3.328:1:453868:1|gene:CPIJ011691	199	55.8	6	0.891	*	GO:0015986//ATP synthesis coupled proton transport	GO:0008553//hydrogen-exporting ATPase activity, phosphorylative mechanism	GO:0000276//mitochondrial proton-transporting ATP synthase complex, coupling factor F(o);GO:0005811//lipid particle
183	CPIJ015389-RA	|proliferation-associated 2g4|protein_coding|supercont3.656:1:259684:1|gene:CPIJ015389	199	9.2	3	0.915	*	-	GO:0004177//aminopeptidase activity	-
184	CPIJ802013-RA	|imaginal disc growth factor |protein_coding|supercont3.42:1:1498980:1|gene:CPIJ802013	196	17.5	7	0.995		GO:0007444//imaginal disc development;GO:0005975//carbohydrate metabolic process;GO:0006032//chitin catabolic process	GO:0043169//cation binding;GO:0008084//imaginal disc growth factor receptor binding	GO:0005576//extracellular region
185	CPIJ010503-RA	|ankyrin 2,3/unc44 |protein_coding|supercont3.270:1:519785:1|gene:CPIJ010503	195	4.2	4	0.984		-	-
186	CPIJ014889-RA	|pyruvate dehydrogenase |protein_coding|supercont3.574:1:280017:1|gene:CPIJ014889	195	21.6	7	1.046		GO:0006090//pyruvate metabolic process;GO:0006096//glycolysis;GO:0055114//oxidation-reduction process	GO:0004739//pyruvate dehydrogenase (acetyl-transferring) activity	GO:0005739//mitochondrion
187	CPIJ014663-RA	|elongation factor 1-gamma|protein_coding|supercont3.660:1:289487:1|gene:CPIJ014663	193	13.3	4	1.065		GO:0035071//salivary gland cell autophagic cell death;GO:0006414//translational elongation	GO:0003746//translation elongation factor activity	GO:0005875//microtubule associated complex;GO:0005853//eukaryotic translation elongation factor 1 complex;GO:0005811//lipid particle;GO:0005634//nucleus
188	CPIJ016716-RA	|conserved hypothetical protein|protein_coding|supercont3.886:1:196595:1|gene:CPIJ016716	192	15.8	4	1.084		-	-
188	CPIJ018910-RA	|conserved hypothetical protein|protein_coding|supercont3.1444:1:80087:1|gene:CPIJ018910	192	15.8	4
189	CPIJ007980-RA	|polyadenylate-binding protein 1|protein_coding|supercont3.186:1:747982:1|gene:CPIJ007980	191	9.1	4	0.953		-	GO:0003723//RNA binding	-
190	CPIJ002067-RA	|vacuolar ATP synthase subunit C|protein_coding|supercont3.21:1:1629438:1|gene:CPIJ002067	191	7.4	3	0.946		GO:0007557//regulation of juvenile hormone biosynthetic process;GO:0015991//ATP hydrolysis coupled proton transport	-	GO:0000221//vacuolar proton-transporting V-type ATPase, V1 domain;GO:0005886//plasma membrane
191	CPIJ012376-RA	|histone H2B.1/H2B.2|protein_coding|supercont3.392:1:416341:1|gene:CPIJ012376	190	41.1	5	0.928	*	GO:0006334//nucleosome assembly	GO:0003677//DNA binding	GO:0035267//NuA4 histone acetyltransferase complex;GO:0005811//lipid particle
191	CPIJ015005-RA	|late histone H2B.L4|protein_coding|supercont3.629:1:273900:1|gene:CPIJ015005	190	40.2	5
191	CPIJ012391-RA	|histone H2B.1/H2B.2|protein_coding|supercont3.392:1:416341:1|gene:CPIJ012391 >CPIJ012404-RA |histone H2B.1/H2B.2|protein_coding|supercont3.392:1:416341:1|gene:CPIJ012404 >CPIJ012381-RA |histone H2B.3|protein_coding|supercont3.392:1:416341:1|gene:CP	190	41.1	5
192	CPIJ011898-RA	|inorganic pyrophosphatase |protein_coding|supercont3.353:1:442286:1|gene:CPIJ011898	189	14.6	3	0.937		GO:0042766//nucleosome mobilization;GO:0035076//ecdysone receptor-mediated signaling pathway;GO:0035206//regulation of hemocyte proliferation;GO:0006796//phosphate metabolic process;GO:0006351//transcription, DNA-dependent	GO:0000287//magnesium ion binding;GO:0004427//inorganic diphosphatase activity	GO:0005737//cytoplasm;GO:0016589//NURF complex
193	CPIJ006032-RA	|coracle|protein_coding|supercont3.103:1:929727:1|gene:CPIJ006032	189	7.2	10	0.803	*	GO:0007163//establishment or maintenance of cell polarity;GO:0035321//maintenance of imaginal disc-derived wing hair orientation;GO:0007218//neuropeptide signaling pathway;GO:0008362//chitin-based embryonic cuticle biosynthetic process;GO:0007527//adult somatic muscle development;GO:0019991//septate junction assembly;GO:0006612//protein targeting to membrane;GO:0035151//regulation of tube size, o…	GO:0005198//structural molecule activity;GO:0005184//neuropeptide hormone activity;GO:0003779//actin binding	GO:0045170//spectrosome;GO:0045169//fusome;GO:0005856//cytoskeleton;GO:0005918//septate junction;GO:0019898//extrinsic to membrane
194	CPIJ017373-RA	|glutamate carboxypeptidase|protein_coding|supercont3.906:1:160720:1|gene:CPIJ017373	189	7.7	3	0.948	*	GO:0006508//proteolysis	GO:0008237//metallopeptidase activity;GO:0016805//dipeptidase activity;GO:0034701//tripeptidase activity;GO:0004180//carboxypeptidase activity	-
195	CPIJ009198-RA	|conserved hypothetical protein|protein_coding|supercont3.221:1:613234:1|gene:CPIJ009198	188	42.2	6	0.841	*	GO:0006457//protein folding;GO:0002121//inter-male aggressive behavior;GO:0046716//muscle cell homeostasis	GO:0005528//FK506 binding;GO:0003677//DNA binding;GO:0005509//calcium ion binding;GO:0003755//peptidyl-prolyl cis-trans isomerase activity	-
196	CPIJ015893-RA	|protein disulfide isomerase |protein_coding|supercont3.701:1:233155:1|gene:CPIJ015893	188	15.7	7	0.725		GO:0045454//cell redox homeostasis;GO:0006662//glycerol ether metabolic process	GO:0009055//electron carrier activity;GO:0003756//protein disulfide isomerase activity;GO:0015035//protein disulfide oxidoreductase activity	GO:0005875//microtubule associated complex;GO:0005811//lipid particle;GO:0005783//endoplasmic reticulum
197	CPIJ004559-RA	|spermatogenesis associated factor |protein_coding|supercont3.74:1:1094382:1|gene:CPIJ004559	188	14.8	9	0.917		GO:0008103//oocyte microtubule cytoskeleton polarization;GO:0042052//rhabdomere development;GO:0007317//regulation of pole plasm oskar mRNA localization;GO:0007029//endoplasmic reticulum organization;GO:0007030//Golgi organization;GO:0032436//positive regulation of proteasomal ubiquitin-dependent protein catabolic process;GO:0016320//endoplasmic reticulum membrane fusion;GO:0008104//protein local…	GO:0016887//ATPase activity;GO:0005524//ATP binding	GO:0045169//fusome;GO:0000502//proteasome complex;GO:0005875//microtubule associated complex;GO:0005783//endoplasmic reticulum;GO:0005811//lipid particle
198	CPIJ008831-RA	|Pupal cuticle protein, putative |protein_coding|supercont3.217:1:660596:1|gene:CPIJ008831	187	15.3	2	0.632		-	-
199	CPIJ002072-RA	|conserved hypothetical protein|protein_coding|supercont3.21:1:1629438:1|gene:CPIJ002072	187	38.3	4	0.742	*	-	-
200	CPIJ005524-RA	|acetyl-coa carboxylase |protein_coding|supercont3.93:1:966976:1|gene:CPIJ005524	186	6	12	1.124	*	GO:0007279//pole cell formation;GO:0035046//pronuclear migration;GO:0007143//female meiosis;GO:0007052//mitotic spindle organization;GO:0000902//cell morphogenesis;GO:0006633//fatty acid biosynthetic process;GO:0007067//mitosis;GO:0008104//protein localization;GO:0007344//pronuclear fusion	GO:0003989//acetyl-CoA carboxylase activity;GO:0004075//biotin carboxylase activity;GO:0046872//metal ion binding;GO:0008017//microtubule binding;GO:0005524//ATP binding	GO:0000235//astral microtubule;GO:0000242//pericentriolar material;GO:0005875//microtubule associated complex;GO:0005811//lipid particle;GO:0000922//spindle pole
201	CPIJ008003-RA	|annexin x |protein_coding|supercont3.191:1:747453:1|gene:CPIJ008003	186	16.2	3	1.496	*	-	GO:0005544//calcium-dependent phospholipid binding	-
202	CPIJ003989-RA	|laminin subunit alpha precursor|protein_coding|supercont3.58:1:1216407:1|gene:CPIJ003989	185	2.8	8	0.868	*	GO:0030334//regulation of cell migration;GO:0045995//regulation of embryonic development;GO:0030155//regulation of cell adhesion	GO:0005102//receptor binding	-
203	CPIJ012406-RA	|histone cluster 1, putative|protein_coding|supercont3.392:1:416341:1|gene:CPIJ012406 >CPIJ012383-RA |histone H4, putative|protein_coding|supercont3.392:1:416341:1|gene:CPIJ012383 >CPIJ012436-RA |HIST1H4H|protein_coding|supercont3.392:1:416341:1|gen	183	35.9	4	1.297	*	-	-
203	CPIJ014768-RA	|histone 1, putative|protein_coding|supercont3.594:1:288476:1|gene:CPIJ014768	183	31.6	4
204	CPIJ013142-RA	|PfmpC|protein_coding|supercont3.446:1:375653:1|gene:CPIJ013142	181	16.1	5	1.133	*	GO:0048190//wing disc dorsal/ventral pattern formation;GO:0006817//phosphate transport	-	GO:0005743//mitochondrial inner membrane;GO:0005811//lipid particle;GO:0016021//integral to membrane
205	CPIJ005552-RA	|thioredoxin reductase 1, mitochondrial precursor|protein_coding|supercont3.114:1:957463:1|gene:CPIJ005552	181	7.8	3	1.052		GO:0055114//oxidation-reduction process;GO:0008340//determination of adult lifespan;GO:0022008//neurogenesis;GO:0045454//cell redox homeostasis;GO:0006974//response to DNA damage stimulus	GO:0004362//glutathione-disulfide reductase activity;GO:0050660//flavin adenine dinucleotide binding;GO:0050661//NADP binding;GO:0042803//protein homodimerization activity;GO:0004791//thioredoxin-disulfide reductase activity	GO:0005875//microtubule associated complex;GO:0005739//mitochondrion
206	CPIJ019868-RA	|heat shock 70 kDa protein 4|protein_coding|supercont3.2038:1:27984:1|gene:CPIJ019868	181	11.4	5	0.966		GO:0008152//metabolic process;GO:0006950//response to stress	-	-
207	CPIJ015122-RA	|sterol carrier protein-2, putative |protein_coding|supercont3.590:1:269552:1|gene:CPIJ015122 >CPIJ015123-RA |sterol carrier protein-2, putative |protein_coding|supercont3.590:1:269552:1|gene:CPIJ015123	180	29.5	3	0.677	*	-	-
208	CPIJ801552-RA	|serine/arginine rich splicing factor |protein_coding|supercont3.139:1:823831:1|gene:CPIJ801552	179	14.5	3	0.804	*	-	GO:0000166//nucleotide binding	-
209	CPIJ006751-RA	|vacuolar ATP synthase subunit e |protein_coding|supercont3.156:1:851269:1|gene:CPIJ006751	176	5.8	1	1.081	*	GO:0015991//ATP hydrolysis coupled proton transport	GO:0046933//hydrogen ion transporting ATP synthase activity, rotational mechanism;GO:0005524//ATP binding;GO:0046961//proton-transporting ATPase activity, rotational mechanism	GO:0005886//plasma membrane;GO:0033178//proton-transporting two-sector ATPase complex, catalytic domain
210	CPIJ801681-RA	|tep3 |protein_coding|supercont3.25:1:1668533:1|gene:CPIJ801681	176	5.9	6	1.025		GO:0010951//negative regulation of endopeptidase activity	GO:0004866//endopeptidase inhibitor activity	-
210	CPIJ801681-RH	|tep3 |protein_coding|supercont3.25:1:1668533:1|gene:CPIJ801681	176	5.9	6
210	CPIJ801681-RB	|tep3 |protein_coding|supercont3.25:1:1668533:1|gene:CPIJ801681	176	5.9	6
210	CPIJ801681-RF	|tep3 |protein_coding|supercont3.25:1:1668533:1|gene:CPIJ801681	176	5.8	6
210	CPIJ801681-RD	|tep3 |protein_coding|supercont3.25:1:1668533:1|gene:CPIJ801681	176	5.8	6
210	CPIJ801681-RE	|tep3 |protein_coding|supercont3.25:1:1668533:1|gene:CPIJ801681	176	5.9	6
210	CPIJ801681-RC	|tep3 |protein_coding|supercont3.25:1:1668533:1|gene:CPIJ801681	176	5.5	6
210	CPIJ801681-RJ	|tep3 |protein_coding|supercont3.25:1:1668533:1|gene:CPIJ801681	176	5.8	6
210	CPIJ801681-RI	|tep3 |protein_coding|supercont3.25:1:1668533:1|gene:CPIJ801681	176	5.9	6
210	CPIJ801681-RG	|tep3 |protein_coding|supercont3.25:1:1668533:1|gene:CPIJ801681	176	5.8	6
210	CPIJ801681-RK	|tep3 |protein_coding|supercont3.25:1:1668533:1|gene:CPIJ801681	176	5.8	6
211	CPIJ015038-RA	|NADH-ubiquinone oxidoreductase 39 kda subunit |protein_coding|supercont3.626:1:271100:1|gene:CPIJ015038	175	11	3	1.435	*	-	GO:0008137//NADH dehydrogenase (ubiquinone) activity;GO:0050662//coenzyme binding;GO:0000166//nucleotide binding	GO:0005747//mitochondrial respiratory chain complex I
212	CPIJ014062-RA	|60S acidic ribosomal protein P2 |protein_coding|supercont3.500:1:332101:1|gene:CPIJ014062	173	41.8	3	0.923		GO:0006414//translational elongation	GO:0003735//structural constituent of ribosome	-
213	CPIJ011017-RA	|heat shock protein |protein_coding|supercont3.307:1:494598:1|gene:CPIJ011017	173	3.7	2	0.995		GO:0006950//response to stress	GO:0016887//ATPase activity;GO:0005524//ATP binding;GO:0051082//unfolded protein binding	GO:0005811//lipid particle;GO:0005739//mitochondrion
214	CPIJ802355-RA	|collagen alpha-2(IV) chain precursor|protein_coding|supercont3.83:1:998639:1|gene:CPIJ802355	172	2	3	0.891		-	GO:0005201//extracellular matrix structural constituent	-
215	CPIJ011714-RA	|laminin subunit beta-1 precursor|protein_coding|supercont3.387:1:453231:1|gene:CPIJ011714	172	1.8	2	0.851	*	GO:0048598//embryonic morphogenesis;GO:0016477//cell migration;GO:0009888//tissue development;GO:0070831//basement membrane assembly;GO:0008406//gonad development	GO:0008270//zinc ion binding	GO:0005622//intracellular;GO:0005605//basal lamina
216	CPIJ802443-RA	|flexible cuticle protein 12 precursor|protein_coding|supercont3.977:1:161744:1|gene:CPIJ802443	171	22.9	2	1.419	*	-	-
217	CPIJ005422-RA	|spectrin beta chain|protein_coding|supercont3.88:1:988024:1|gene:CPIJ005422	171	7.3	12	0.93		GO:0007026//negative regulation of microtubule depolymerization;GO:0030721//spectrosome organization;GO:0007009//plasma membrane organization;GO:0045478//fusome organization;GO:0042062//long-term strengthening of neuromuscular junction;GO:0007274//neuromuscular synaptic transmission;GO:0072499//photoreceptor cell axon guidance;GO:0048790//maintenance of presynaptic active zone structure	GO:0030506//ankyrin binding;GO:0005546//phosphatidylinositol-4,5-bisphosphate binding;GO:0008017//microtubule binding;GO:0051015//actin filament binding;GO:0005516//calmodulin binding;GO:0005200//structural constituent of cytoskeleton	GO:0031594//neuromuscular junction;GO:0008091//spectrin;GO:0045170//spectrosome;GO:0016328//lateral plasma membrane;GO:0045169//fusome;GO:0030424//axon;GO:0016327//apicolateral plasma membrane;GO:0005811//lipid particle
218	CPIJ019840-RA	|actinin|protein_coding|supercont3.1954:1:29308:1|gene:CPIJ019840	169	32.2	3	1.125	*	-	GO:0005509//calcium ion binding	-
219	CPIJ003886-RA	|4-Hydroxybutyrate CoA-transferase, putative |protein_coding|supercont3.56:1:1226699:1|gene:CPIJ003886	169	14	5	1.291	*	GO:0022008//neurogenesis	GO:0008411//4-hydroxybutyrate CoA-transferase activity	GO:0005811//lipid particle
220	CPIJ801887-RA	|NADH dehydrogenase iron-sulfur protein 2, mitochondrial precursor|protein_coding|supercont3.340:1:461822:1|gene:CPIJ801887	167	4.9	2	1.505		GO:0019684//photosynthesis, light reaction;GO:0046331//lateral inhibition;GO:0006120//mitochondrial electron transport, NADH to ubiquinone	GO:0051287//NAD binding;GO:0008137//NADH dehydrogenase (ubiquinone) activity	GO:0005747//mitochondrial respiratory chain complex I;GO:0005886//plasma membrane
221	CPIJ003305-RA	|NAD(P) transhydrogenase, mitochondrial precursor|protein_coding|supercont3.47:1:1403514:1|gene:CPIJ003305	167	4.7	4	0.9		GO:0055114//oxidation-reduction process;GO:0015992//proton transport	GO:0008750//NAD(P)+ transhydrogenase (AB-specific) activity;GO:0050661//NADP binding	-
222	CPIJ009107-RA	|conserved hypothetical protein|protein_coding|supercont3.241:1:618684:1|gene:CPIJ009107	167	1.9	1	0.323	*	GO:0007552//metamorphosis;GO:0007289//spermatid nucleus differentiation;GO:0006508//proteolysis;GO:0007291//sperm individualization	GO:0008241//peptidyl-dipeptidase activity;GO:0008270//zinc ion binding;GO:0008237//metallopeptidase activity	GO:0005615//extracellular space;GO:0016020//membrane
223	CPIJ014256-RA	|alanine aminotransferase |protein_coding|supercont3.542:1:325206:1|gene:CPIJ014256 >CPIJ017506-RA |alanine aminotransferase |protein_coding|supercont3.985:1:156540:1|gene:CPIJ017506	167	12.9	4	1.037		GO:0009058//biosynthetic process	GO:0004021//L-alanine:2-oxoglutarate aminotransferase activity;GO:0016829//lyase activity	-
224	CPIJ000341-RA	|hypothetical protein|protein_coding|supercont3.4:1:2511003:1|gene:CPIJ000341	166	14.2	3	0.75	*	-	-
225	CPIJ002906-RA	|conserved hypothetical protein|protein_coding|supercont3.40:1:1445476:1|gene:CPIJ002906	165	6.4	3	0.745		GO:0007399//nervous system development;GO:0009987//cellular process;GO:0008152//metabolic process	GO:0003677//DNA binding	-
226	CPIJ017828-RA	|predicted protein|protein_coding|supercont3.1040:1:138251:1|gene:CPIJ017828	165	6.5	2	0.853	*	-	-
227	CPIJ015023-RA	|stretchin-mlck|protein_coding|supercont3.586:1:273788:1|gene:CPIJ015023	165	7.1	2	0.689	*	-	-
228	CPIJ007651-RA	|conserved hypothetical protein|protein_coding|supercont3.159:1:769064:1|gene:CPIJ007651	164	11.5	4	1.425		GO:0007476//imaginal disc-derived wing morphogenesis;GO:0006537//glutamate biosynthetic process;GO:0006531//aspartate metabolic process	GO:0080130//L-phenylalanine:2-oxoglutarate aminotransferase activity;GO:0030170//pyridoxal phosphate binding	GO:0005759//mitochondrial matrix
229	CPIJ002428-RA	|vacuolar ATP synthase subunit H|protein_coding|supercont3.32:1:1521851:1|gene:CPIJ002428	163	12.9	4	0.658		GO:0015991//ATP hydrolysis coupled proton transport;GO:0033227//dsRNA transport	GO:0008553//hydrogen-exporting ATPase activity, phosphorylative mechanism;GO:0046961//proton-transporting ATPase activity, rotational mechanism	GO:0000221//vacuolar proton-transporting V-type ATPase, V1 domain;GO:0005886//plasma membrane
230	CPIJ008987-RA	|nascent polypeptide associated complex alpha subunit|protein_coding|supercont3.212:1:644857:1|gene:CPIJ008987	162	19.1	3	0.881		GO:0007317//regulation of pole plasm oskar mRNA localization	GO:0005515//protein binding	GO:0005854//nascent polypeptide-associated complex
231	CPIJ003304-RA	|isocitrate dehydrogenase|protein_coding|supercont3.47:1:1403514:1|gene:CPIJ003304	162	8.8	3	1.2	*	GO:0006099//tricarboxylic acid cycle;GO:0006102//isocitrate metabolic process	GO:0004450//isocitrate dehydrogenase (NADP+) activity;GO:0000287//magnesium ion binding	-
232	CPIJ017149-RA	|l(2) long form, putative|protein_coding|supercont3.895:1:170759:1|gene:CPIJ017149	162	7.9	7	0.931		-	GO:0003756//protein disulfide isomerase activity	GO:0005886//plasma membrane
233	CPIJ014296-RA	|troponin i |protein_coding|supercont3.549:1:321621:1|gene:CPIJ014296	161	24	5	0.751	*	-	-
234	CPIJ007775-RA	|apolipophorin-III, putative |protein_coding|supercont3.162:1:760981:1|gene:CPIJ007775	161	36	6	0.737	*	GO:0006869//lipid transport	GO:0008289//lipid binding	-
235	CPIJ002383-RA	|bifunctional purine biosynthesis protein PURH|protein_coding|supercont3.33:1:1540763:1|gene:CPIJ002383	161	11.2	4	1.419		GO:0042060//wound healing	GO:0004643//phosphoribosylaminoimidazolecarboxamide formyltransferase activity;GO:0003937//IMP cyclohydrolase activity	-
236	CPIJ008265-RA	|ribosomal protein S16|protein_coding|supercont3.177:1:728683:1|gene:CPIJ008265	160	12.2	2	1.067		GO:0006412//translation	GO:0003735//structural constituent of ribosome	GO:0005811//lipid particle;GO:0022627//cytosolic small ribosomal subunit
237	CPIJ017326-RA	|general odorant-binding protein 99a precursor|protein_coding|supercont3.984:1:162049:1|gene:CPIJ017326	158	38.4	3	0.649	*	GO:0007606//sensory perception of chemical stimulus	GO:0005549//odorant binding	-
238	CPIJ018253-RA	|hypothetical protein|protein_coding|supercont3.1187:1:118409:1|gene:CPIJ018253	157	12.4	4	0.8	*	-	-
239	CPIJ012341-RA	|malic enzyme |protein_coding|supercont3.375:1:418371:1|gene:CPIJ012341	157	6.4	3	1.253		GO:0006108//malate metabolic process;GO:0055114//oxidation-reduction process	GO:0046872//metal ion binding;GO:0016619//malate dehydrogenase (oxaloacetate-decarboxylating) activity	-
240	CPIJ015262-RA	|heterogeneous nuclear ribonucleoprotein 27C|protein_coding|supercont3.645:1:263885:1|gene:CPIJ015262	157	15.7	4	0.941		GO:0046331//lateral inhibition;GO:0048024//regulation of nuclear mRNA splicing, via spliceosome;GO:0007317//regulation of pole plasm oskar mRNA localization;GO:0045727//positive regulation of translation;GO:0007298//border follicle cell migration	GO:0005515//protein binding;GO:0003730//mRNA 3'-UTR binding;GO:0003697//single-stranded DNA binding	GO:0005654//nucleoplasm;GO:0005737//cytoplasm;GO:0005730//nucleolus;GO:0043234//protein complex;GO:0030529//ribonucleoprotein complex
241	CPIJ002055-RA	|laminin subunit gamma-1 precursor|protein_coding|supercont3.21:1:1629438:1|gene:CPIJ002055	157	4.9	6	0.839		GO:0009887//organ morphogenesis;GO:0009888//tissue development	-	GO:0005605//basal lamina
242	CPIJ018234-RA	|translocon-associated protein subunit alpha precursor|protein_coding|supercont3.1118:1:120036:1|gene:CPIJ018234	156	9.6	2	0.93		-	-	GO:0005783//endoplasmic reticulum;GO:0005811//lipid particle
243	CPIJ008489-RA	|conserved hypothetical protein|protein_coding|supercont3.192:1:703333:1|gene:CPIJ008489	155	12.2	4	0.766		-	-
244	CPIJ007629-RA	|splicing factor, putative |protein_coding|supercont3.148:1:776655:1|gene:CPIJ007629	155	12.4	3	0.865	*	GO:0006413//translational initiation	GO:0003729//mRNA binding;GO:0003743//translation initiation factor activity;GO:0000166//nucleotide binding	GO:0005829//cytosol
245	CPIJ015079-RA	|NADH:ubiquinone dehydrogenase, putative |protein_coding|supercont3.628:1:270532:1|gene:CPIJ015079	155	17.7	3	0.922	*	-	GO:0008137//NADH dehydrogenase (ubiquinone) activity	GO:0005747//mitochondrial respiratory chain complex I
246	CPIJ802033-RA	|NADH dehydrogenase iron-sulfur protein 6, mitochondrial precursor|protein_coding|supercont3.510:1:326993:1|gene:CPIJ802033	155	17.9	2	0.787	*	-	-	GO:0005747//mitochondrial respiratory chain complex I
247	CPIJ002809-RA	|conserved hypothetical protein|protein_coding|supercont3.46:1:1455867:1|gene:CPIJ002809	155	3.2	1	0.738	*	GO:0046331//lateral inhibition;GO:0006497//protein lipidation	GO:0051087//chaperone binding;GO:0030544//Hsp70 protein binding	-
248	CPIJ001820-RA	|larval serum protein 2 precursor|protein_coding|supercont3.23:1:1659461:1|gene:CPIJ001820	155	9	5	0.978	*	-	-
249	CPIJ000377-RA	|homogentisate 1,2-dioxygenase |protein_coding|supercont3.4:1:2511003:1|gene:CPIJ000377	154	6	2	1.061		GO:0006559//L-phenylalanine catabolic process;GO:0055114//oxidation-reduction process	GO:0004411//homogentisate 1,2-dioxygenase activity	-
250	CPIJ802226-RA	|conserved hypothetical protein|protein_coding|supercont3.6:1:2194502:1|gene:CPIJ802226	153	20.9	3	0.95		GO:0040003//chitin-based cuticle development;GO:0010716//negative regulation of extracellular matrix disassembly;GO:0006030//chitin metabolic process	GO:0016490//structural constituent of peritrophic membrane;GO:0008061//chitin binding	-
251	CPIJ013380-RA	|sorbitol dehydrogenase|protein_coding|supercont3.454:1:365777:1|gene:CPIJ013380	152	14.8	3	1.294		GO:0055114//oxidation-reduction process	GO:0000166//nucleotide binding;GO:0008270//zinc ion binding	-
252	CPIJ011934-RA	|succinyl-coa:3-ketoacid-coenzyme a transferase |protein_coding|supercont3.356:1:442077:1|gene:CPIJ011934	152	4.9	2	1.265	*	GO:0044255//cellular lipid metabolic process;GO:0046952//ketone body catabolic process	GO:0042803//protein homodimerization activity	GO:0005759//mitochondrial matrix
253	CPIJ003294-RA	|conserved hypothetical protein|protein_coding|supercont3.47:1:1403514:1|gene:CPIJ003294	152	10.9	5	0.889		-	GO:0000166//nucleotide binding	-
254	CPIJ011325-RA	|RL23 |protein_coding|supercont3.310:1:474238:1|gene:CPIJ011325	150	44.3	5	1.029		GO:0006412//translation;GO:0022008//neurogenesis	GO:0003735//structural constituent of ribosome;GO:0005515//protein binding	GO:0022625//cytosolic large ribosomal subunit
255	CPIJ016318-RA	|larval cuticle protein 8.7|protein_coding|supercont3.749:1:214810:1|gene:CPIJ016318	150	33.3	3	0.494		-	-
256	CPIJ006040-RA	|chaperonin |protein_coding|supercont3.106:1:928037:1|gene:CPIJ006040	150	14.8	6	1.337	*	GO:0006457//protein folding;GO:0022008//neurogenesis;GO:0031122//cytoplasmic microtubule organization;GO:0007052//mitotic spindle organization	GO:0042623//ATPase activity, coupled;GO:0005524//ATP binding;GO:0051082//unfolded protein binding	GO:0005832//chaperonin-containing T-complex
257	CPIJ013344-RA	|26S protease regulatory subunit 7|protein_coding|supercont3.444:1:367237:1|gene:CPIJ013344	150	7.9	2	0.87	*	GO:0016998//cell wall macromolecule catabolic process;GO:0006200//ATP catabolic process;GO:0006974//response to DNA damage stimulus	GO:0004175//endopeptidase activity;GO:0005524//ATP binding;GO:0016887//ATPase activity	GO:0005739//mitochondrion;GO:0008540//proteasome regulatory particle, base subcomplex;GO:0005634//nucleus
258	CPIJ015742-RA	|conserved hypothetical protein|protein_coding|supercont3.686:1:243577:1|gene:CPIJ015742	149	25.3	4	0.988		-	-
259	CPIJ010355-RA	|histone H3.2|protein_coding|supercont3.273:1:525933:1|gene:CPIJ010355	146	5.1	1	1.458	*	GO:0006334//nucleosome assembly	GO:0003677//DNA binding	GO:0005634//nucleus
260	CPIJ006160-RA	|glutathione s-transferase |protein_coding|supercont3.109:1:911842:1|gene:CPIJ006160	146	35.7	7	1.241		GO:0006749//glutathione metabolic process;GO:0006979//response to oxidative stress	GO:0004364//glutathione transferase activity	-
261	CPIJ014283-RA	|heat shock protein 70 B2|protein_coding|supercont3.549:1:321621:1|gene:CPIJ014283	145	7.3	1	---		GO:0009408//response to heat	GO:0005524//ATP binding;GO:0051082//unfolded protein binding	GO:0005739//mitochondrion
262	CPIJ011693-RA	|NADH-ubiquinone oxidoreductase 42 kda subunit|protein_coding|supercont3.328:1:453868:1|gene:CPIJ011693	145	16.8	5	1.218	*	GO:0006120//mitochondrial electron transport, NADH to ubiquinone;GO:0006139//nucleobase, nucleoside, nucleotide and nucleic acid metabolic process	GO:0016773//phosphotransferase activity, alcohol group as acceptor;GO:0005524//ATP binding	GO:0005747//mitochondrial respiratory chain complex I;GO:0005759//mitochondrial matrix;GO:0005811//lipid particle
263	CPIJ007196-RA	|conserved hypothetical protein|protein_coding|supercont3.163:1:813728:1|gene:CPIJ007196	144	7.8	5	0.958		GO:0006457//protein folding	GO:0005524//ATP binding	GO:0005811//lipid particle
264	CPIJ006067-RA	|ATP synthase B chain, mitochondrial precursor|protein_coding|supercont3.106:1:928037:1|gene:CPIJ006067	144	26.9	6	1.556	*	GO:0015991//ATP hydrolysis coupled proton transport;GO:0006911//phagocytosis, engulfment;GO:0015986//ATP synthesis coupled proton transport	GO:0008553//hydrogen-exporting ATPase activity, phosphorylative mechanism;GO:0046933//hydrogen ion transporting ATP synthase activity, rotational mechanism;GO:0005524//ATP binding	GO:0005811//lipid particle;GO:0000275//mitochondrial proton-transporting ATP synthase complex, catalytic core F(1);GO:0000276//mitochondrial proton-transporting ATP synthase complex, coupling factor F(o)
265	CPIJ019115-RA	|lambda-crystallin|protein_coding|supercont3.1516:1:69250:1|gene:CPIJ019115	144	15.1	4	1.824		GO:0055114//oxidation-reduction process	GO:0070403//NAD+ binding;GO:0003857//3-hydroxyacyl-CoA dehydrogenase activity	-
266	CPIJ003120-RA	|hypothetical protein|protein_coding|supercont3.39:1:1421877:1|gene:CPIJ003120	144	31.2	2	0.847	*	-	-
267	CPIJ017452-RA	|lysyl-tRNA synthetase|protein_coding|supercont3.933:1:157988:1|gene:CPIJ017452	143	5	2	1.301		GO:0006430//lysyl-tRNA aminoacylation	GO:0003676//nucleic acid binding;GO:0004824//lysine-tRNA ligase activity;GO:0005524//ATP binding;GO:0000287//magnesium ion binding	GO:0005737//cytoplasm
268	CPIJ801783-RA	|rab5 |protein_coding|supercont3.28:1:1692035:1|gene:CPIJ801783	142	15.3	2	1.19	*	GO:0046664//dorsal closure, amnioserosa morphology change;GO:0050803//regulation of synapse structure and activity;GO:0016189//synaptic vesicle to endosome fusion;GO:0007349//cellularization;GO:0007409//axonogenesis;GO:0048813//dendrite morphogenesis;GO:0015031//protein transport;GO:0008285//negative regulation of cell proliferation;GO:0016321//female meiosis chromosome segregation;GO:0048803//im…	GO:0005525//GTP binding;GO:0003924//GTPase activity	GO:0005769//early endosome;GO:0005811//lipid particle
269	CPIJ008542-RA	|muscle lim protein |protein_coding|supercont3.200:1:691817:1|gene:CPIJ008542	142	4.5	2	0.819	*	-	-
270	CPIJ013582-RA	|28 kDa heat- and acid-stable phosphoprotein|protein_coding|supercont3.486:1:355568:1|gene:CPIJ013582	142	14.9	2	0.839	*	-	-
271	CPIJ013234-RA	|activated protein kinase C receptor, putative|protein_coding|supercont3.436:1:370389:1|gene:CPIJ013234	141	10.3	3	0.855		GO:0016310//phosphorylation	-	-
272	CPIJ003323-RA	|synaptosomal associated protein |protein_coding|supercont3.47:1:1403514:1|gene:CPIJ003323	141	32	4	0.878	*	GO:0048172//regulation of short-term neuronal synaptic plasticity;GO:0016082//synaptic vesicle priming;GO:0016081//synaptic vesicle docking involved in exocytosis;GO:0006893//Golgi to plasma membrane transport	GO:0005484//SNAP receptor activity	GO:0045202//synapse;GO:0005886//plasma membrane
273	CPIJ004832-RA	|tar RNA binding protein|protein_coding|supercont3.76:1:1047347:1|gene:CPIJ004832	141	15.6	4	0.948		GO:0048132//female germ-line stem cell division;GO:0031054//pre-microRNA processing;GO:0010586//miRNA metabolic process;GO:0030422//production of siRNA involved in RNA interference;GO:0070920//regulation of production of small RNA involved in gene silencing by RNA;GO:0030718//germ-line stem cell maintenance	GO:0003725//double-stranded RNA binding;GO:0005515//protein binding	GO:0005737//cytoplasm
274	CPIJ008786-RA	|arginine/serine-rich splicing factor |protein_coding|supercont3.206:1:666662:1|gene:CPIJ008786	140	22.4	5	0.772	*	GO:0022008//neurogenesis;GO:0007095//mitotic cell cycle G2/M transition DNA damage checkpoint;GO:0006376//mRNA splice site selection	GO:0005515//protein binding;GO:0000166//nucleotide binding	GO:0071011//precatalytic spliceosome;GO:0071013//catalytic step 2 spliceosome
275	CPIJ011511-RA	|zinc finger CDGSH domain-containing protein 1|protein_coding|supercont3.342:1:461848:1|gene:CPIJ011511	140	10.6	1	1.018		-	GO:0051537//2 iron, 2 sulfur cluster binding	GO:0043231//intracellular membrane-bounded organelle
276	CPIJ013217-RA	|glutamate semialdehyde dehydrogenase |protein_coding|supercont3.438:1:370724:1|gene:CPIJ013217	140	7.6	4	1.75		GO:0006561//proline biosynthetic process;GO:0055114//oxidation-reduction process	GO:0004349//glutamate 5-kinase activity;GO:0004350//glutamate-5-semialdehyde dehydrogenase activity	GO:0005743//mitochondrial inner membrane;GO:0005811//lipid particle
277	CPIJ013377-RA	|sorbitol dehydrogenase|protein_coding|supercont3.454:1:365777:1|gene:CPIJ013377	139	10.9	3	1.058		GO:0055114//oxidation-reduction process	GO:0000166//nucleotide binding;GO:0008270//zinc ion binding	-
278	CPIJ001289-RA	|eukaryotic translation initiation factor 5A|protein_coding|supercont3.15:1:1741670:1|gene:CPIJ001289	138	28.1	5	0.861	*	GO:0006413//translational initiation;GO:0006452//translational frameshifting;GO:0008612//peptidyl-lysine modification to hypusine;GO:0045905//positive regulation of translational termination;GO:0045901//positive regulation of translational elongation	GO:0003746//translation elongation factor activity;GO:0043022//ribosome binding	GO:0005737//cytoplasm
279	CPIJ008687-RA	|conserved hypothetical protein|protein_coding|supercont3.198:1:672410:1|gene:CPIJ008687	138	21.6	4	0.851		-	-
280	CPIJ016185-RA	|conserved hypothetical protein|protein_coding|supercont3.722:1:219995:1|gene:CPIJ016185	137	3.9	3	0.818		GO:0045749//negative regulation of S phase of mitotic cell cycle;GO:0008586//imaginal disc-derived wing vein morphogenesis;GO:0008587//imaginal disc-derived wing margin morphogenesis;GO:0007474//imaginal disc-derived wing vein specification;GO:0007480//imaginal disc-derived leg morphogenesis;GO:0048477//oogenesis;GO:0045893//positive regulation of transcription, DNA-dependent;GO:0022008//neurogen…	GO:0005515//protein binding;GO:0003713//transcription coactivator activity	GO:0035060//brahma complex
281	CPIJ006068-RA	|utp-glucose-1-phosphate uridylyltransferase 2 |protein_coding|supercont3.106:1:928037:1|gene:CPIJ006068	137	14	6	1.331	*	-	GO:0003983//UTP:glucose-1-phosphate uridylyltransferase activity	-
282	CPIJ013503-RA	|NADH dehydrogenase iron-sulfur protein 3, mitochondrial precursor|protein_coding|supercont3.469:1:358968:1|gene:CPIJ013503	137	10.2	4	1.453	*	GO:0019684//photosynthesis, light reaction;GO:0055114//oxidation-reduction process	GO:0008137//NADH dehydrogenase (ubiquinone) activity	GO:0005747//mitochondrial respiratory chain complex I
283	CPIJ016323-RA	|cuticle protein CP14.6 precursor|protein_coding|supercont3.749:1:214810:1|gene:CPIJ016323	136	11.4	1	0.859		-	-
284	CPIJ002772-RA	|conserved hypothetical protein|protein_coding|supercont3.36:1:1496554:1|gene:CPIJ002772	135	3.6	4	0.703	*	GO:0035220//wing disc development;GO:0035071//salivary gland cell autophagic cell death;GO:0006508//proteolysis	GO:0004197//cysteine-type endopeptidase activity;GO:0004869//cysteine-type endopeptidase inhibitor activity	GO:0045169//fusome
285	CPIJ004571-RA	|nucleoside diphosphate kinase|protein_coding|supercont3.74:1:1094382:1|gene:CPIJ004571	135	8.7	1	1.171	*	GO:0034332//adherens junction organization;GO:0006241//CTP biosynthetic process;GO:0046777//protein autophosphorylation;GO:0006165//nucleoside diphosphate phosphorylation;GO:0018105//peptidyl-serine phosphorylation;GO:0007067//mitosis;GO:0035152//regulation of tube architecture, open tracheal system;GO:0006183//GTP biosynthetic process;GO:0006228//UTP biosynthetic process;GO:0007427//epithelial c…	GO:0004550//nucleoside diphosphate kinase activity;GO:0005525//GTP binding;GO:0008017//microtubule binding;GO:0005524//ATP binding	GO:0005737//cytoplasm;GO:0005874//microtubule;GO:0005875//microtubule associated complex
286	CPIJ002238-RA	|hypothetical protein|protein_coding|supercont3.30:1:1586389:1|gene:CPIJ002238	133	29.7	3	1.332	*	-	-
287	CPIJ001423-RA	|ubiquitin-activating enzyme E1 |protein_coding|supercont3.16:1:1714981:1|gene:CPIJ001423	132	4	4	1.185	*	GO:0046578//regulation of Ras protein signal transduction;GO:0016319//mushroom body development;GO:0016567//protein ubiquitination;GO:0019915//lipid storage;GO:0043067//regulation of programmed cell death;GO:0016322//neuron remodeling;GO:0008283//cell proliferation	GO:0004842//ubiquitin-protein ligase activity;GO:0005524//ATP binding;GO:0004839//ubiquitin activating enzyme activity	GO:0030425//dendrite
288	CPIJ006166-RA	|deltamethrin resistance-associated NYD-GBE|protein_coding|supercont3.109:1:911842:1|gene:CPIJ006166	132	8.3	5	1.535	*	GO:0005978//glycogen biosynthetic process	GO:0043169//cation binding;GO:0003844//1,4-alpha-glucan branching enzyme activity	-
[truncated: 1,085 more rows]
