# Supplementary material for: Identification of proteins associated with pyrethroid resistance by iTRAQ-based quantitative proteomic analysis in Culex pipiens pallens
Source: Parasit Vectors. 2015 Feb 10;8:95. doi: 10.1186/s13071-015-0709-5 (PMC4337324; doi:10.1186/s13071-015-0709-5)
Supplement: Additional file 2: Table S2. — List of up-regulated and down-regulated proteins identified and quantified by the iTRAQ analysis in the Rep1 experiment. [file 13071_2015_709_MOESM2_ESM.xls]

## Sheet: Table S2A
Table S2A. List of up-regulated proteins identified and quantified by the iTRAQ analysis in the Rep1 experiment.
Fold changes: protein expression ratio between the Lab-DR strain and the Lab-DS strain
Sig: * p＜0.05
No.	VectorBase ID	Description	Fold changes	Sig
1	CPIJ005356-RA	|dipeptidyl-peptidase 3|protein_coding|supercont3.86:1:992783:1|gene:CPIJ005356	1.207	*
2	CPIJ009032-RA	|larval serum protein 2 precursor|protein_coding|supercont3.216:1:636209:1|gene:CPIJ009032	1.315	*
3	CPIJ004552-RA	|conserved hypothetical protein|protein_coding|supercont3.74:1:1094382:1|gene:CPIJ004552	1.295	*
4	CPIJ004888-RA	|conserved hypothetical protein|protein_coding|supercont3.80:1:1046220:1|gene:CPIJ004888	1.433	*
5	CPIJ005966-RA	|sodium/potassium-transporting ATPase alpha chain|protein_coding|supercont3.104:1:930648:1|gene:CPIJ005966	1.239	*
6	CPIJ005779-RA	|succinyl-CoA ligase beta-chain, mitochondrial precursor|protein_coding|supercont3.100:1:939276:1|gene:CPIJ005779	1.276	*
7	CPIJ801619-RA	|DEAD box ATP-dependent RNA helicase |protein_coding|supercont3.17:1:1689851:1|gene:CPIJ801619	1.216	*
8	CPIJ008199-RA	|conserved hypothetical protein|protein_coding|supercont3.168:1:736072:1|gene:CPIJ008199	2.076	*
9	CPIJ012406-RA	|histone cluster 1, putative|protein_coding|supercont3.392:1:416341:1|gene:CPIJ012406 >CPIJ012383-RA |histone H4, putative|protein_coding|supercont3.392:1:416341:1|gene:CPIJ012383 >CPIJ012436-RA |HIST1H4H|protein_coding|supercont3.392:1:416341:1|gen	1.236	*
9	CPIJ014768-RA	|histone 1, putative|protein_coding|supercont3.594:1:288476:1|gene:CPIJ014768
10	CPIJ018033-RA	|serine protease |protein_coding|supercont3.1135:1:128051:1|gene:CPIJ018033	1.339	*
11	CPIJ017383-RA	|tubulin alpha-1 chain|protein_coding|supercont3.997:1:160644:1|gene:CPIJ017383 >CPIJ019940-RA |tubulin alpha-1 chain|protein_coding|supercont3.2432:1:23302:1|gene:CPIJ019940	1.242	*
12	CPIJ002936-RA	|conserved hypothetical protein|protein_coding|supercont3.40:1:1445476:1|gene:CPIJ002936	1.254	*
13	CPIJ019115-RA	|lambda-crystallin|protein_coding|supercont3.1516:1:69250:1|gene:CPIJ019115	1.323	*
14	CPIJ802440-RA	|cuticle protein CP14.6 precursor|protein_coding|supercont3.977:1:161744:1|gene:CPIJ802440	1.774	*
15	CPIJ008589-RA	|14-3-3 protein sigma, gamma, zeta, beta/alpha |protein_coding|supercont3.202:1:683084:1|gene:CPIJ008589	1.269	*
16	CPIJ009327-RA	|larval cuticle protein LCP-30 precursor|protein_coding|supercont3.242:1:599451:1|gene:CPIJ009327	1.34	*
17	CPIJ801662-RA	|trehalose-6-phosphate synthase |protein_coding|supercont3.229:1:593352:1|gene:CPIJ801662	1.772	*
18	CPIJ010173-RA	|testis-specific protein pbs13|protein_coding|supercont3.264:1:536615:1|gene:CPIJ010173	1.273	*
19	CPIJ005941-RA	|ADP,ATP carrier protein 2|protein_coding|supercont3.104:1:930648:1|gene:CPIJ005941	1.211	*
20	CPIJ019321-RA	|prolyl-tRNA synthetase |protein_coding|supercont3.1565:1:60739:1|gene:CPIJ019321	1.227	*
21	CPIJ013217-RA	|glutamate semialdehyde dehydrogenase |protein_coding|supercont3.438:1:370724:1|gene:CPIJ013217	1.394	*
22	CPIJ002096-RA	|importin-7|protein_coding|supercont3.21:1:1629438:1|gene:CPIJ002096	1.328	*
23	CPIJ009578-RA	|CRAL/TRIO domain-containing protein, putative|protein_coding|supercont3.240:1:587462:1|gene:CPIJ009578	1.493	*
24	CPIJ016640-RA	|inositol monophosphatase|protein_coding|supercont3.791:1:199154:1|gene:CPIJ016640	1.264	*
25	CPIJ010893-RA	|proteasome subunit alpha type 4|protein_coding|supercont3.314:1:498249:1|gene:CPIJ010893	1.279	*
26	CPIJ000056-RA	|larval serum protein 1 beta chain precursor|protein_coding|supercont3.1:1:3873040:1|gene:CPIJ000056	1.338	*
27	CPIJ004571-RA	|nucleoside diphosphate kinase|protein_coding|supercont3.74:1:1094382:1|gene:CPIJ004571	1.223	*
28	CPIJ017010-RA	|vacuolar proton translocating ATPase 116 kDa subunit a isoform 1|protein_coding|supercont3.844:1:181694:1|gene:CPIJ017010	1.397	*
29	CPIJ017149-RA	|l(2) long form, putative|protein_coding|supercont3.895:1:170759:1|gene:CPIJ017149	1.247	*
30	CPIJ009715-RA	|conserved hypothetical protein|protein_coding|supercont3.252:1:573348:1|gene:CPIJ009715	1.799	*
31	CPIJ001874-RA	|Odorant-binding protein 56a, putative |protein_coding|supercont3.26:1:1650732:1|gene:CPIJ001874	1.254	*
32	CPIJ017452-RA	|lysyl-tRNA synthetase|protein_coding|supercont3.933:1:157988:1|gene:CPIJ017452	1.877	*
33	CPIJ007065-RA	|adenylate kinase isoenzyme |protein_coding|supercont3.139:1:823831:1|gene:CPIJ007065	1.219	*
34	CPIJ003539-RA	|cytosol aminopeptidase|protein_coding|supercont3.48:1:1370114:1|gene:CPIJ003539	1.216	*
35	CPIJ009714-RA	|conserved hypothetical protein|protein_coding|supercont3.252:1:573348:1|gene:CPIJ009714	1.314	*
36	CPIJ015586-RA	|conserved hypothetical protein|protein_coding|supercont3.667:1:250596:1|gene:CPIJ015586	1.622	*
37	CPIJ002067-RA	|vacuolar ATP synthase subunit C|protein_coding|supercont3.21:1:1629438:1|gene:CPIJ002067	1.296	*
38	CPIJ016770-RA	|N-acetylmuramoyl-L-alanine amidase precursor|protein_coding|supercont3.823:1:194809:1|gene:CPIJ016770	1.403	*
38	CPIJ016771-RA	|peptidoglycan recognition protein precursor|protein_coding|supercont3.823:1:194809:1|gene:CPIJ016771
39	CPIJ017479-RA	|conserved protein, putative|protein_coding|supercont3.944:1:157236:1|gene:CPIJ017479	1.337	*
40	CPIJ002332-RA	|conserved hypothetical protein|protein_coding|supercont3.31:1:1574671:1|gene:CPIJ002332	1.258	*
40	CPIJ003879-RA	|lipid storage droplets surface-binding protein 1|protein_coding|supercont3.56:1:1226699:1|gene:CPIJ003879
41	CPIJ000205-RA	|60S ribosomal protein L18|protein_coding|supercont3.3:1:2758190:1|gene:CPIJ000205	3.654	*
42	CPIJ002523-RA	|spermidine synthase|protein_coding|supercont3.35:1:1518292:1|gene:CPIJ002523	1.237	*
43	CPIJ013629-RA	|hypothetical protein|protein_coding|supercont3.509:1:353651:1|gene:CPIJ013629	1.565	*
44	CPIJ008217-RA	|acyl-coa dehydrogenase |protein_coding|supercont3.174:1:735436:1|gene:CPIJ008217	1.426	*
45	CPIJ003304-RA	|isocitrate dehydrogenase|protein_coding|supercont3.47:1:1403514:1|gene:CPIJ003304	1.271	*
46	CPIJ005010-RA	|fibrillarin|protein_coding|supercont3.82:1:1022597:1|gene:CPIJ005010	1.207	*
47	CPIJ000559-RA	|conserved hypothetical protein|protein_coding|supercont3.7:1:2258389:1|gene:CPIJ000559	1.304	*
48	CPIJ009262-RA	|d-3-phosphoglycerate dehydrogenase |protein_coding|supercont3.218:1:608239:1|gene:CPIJ009262	1.274	*
49	CPIJ016053-RA	|conserved hypothetical protein|protein_coding|supercont3.802:1:227430:1|gene:CPIJ016053	2.4	*
50	CPIJ802498-RA	|als splice variant 1|protein_coding|supercont3.421:1:390829:1|gene:CPIJ802498	1.323	*
51	CPIJ004551-RA	|conserved hypothetical protein|protein_coding|supercont3.74:1:1094382:1|gene:CPIJ004551	1.287	*
52	CPIJ006080-RA	|trypsin theta precursor|protein_coding|supercont3.106:1:928037:1|gene:CPIJ006080	2.546	*
53	CPIJ008639-RA	|past-1 |protein_coding|supercont3.198:1:672410:1|gene:CPIJ008639	1.22	*
54	CPIJ002739-RA	|conserved hypothetical protein|protein_coding|supercont3.36:1:1496554:1|gene:CPIJ002739	1.826	*
55	CPIJ008876-RA	|lysosomal pro-X carboxypeptidase, putative |protein_coding|supercont3.208:1:649753:1|gene:CPIJ008876	1.303	*
56	CPIJ006068-RA	|utp-glucose-1-phosphate uridylyltransferase 2 |protein_coding|supercont3.106:1:928037:1|gene:CPIJ006068	1.621	*
57	CPIJ800196-RA	|cytochrome P450 |protein_coding|supercont3.104:1:930648:1|gene:CPIJ800196	1.974	*
58	CPIJ000728-RA	|conserved hypothetical protein|protein_coding|supercont3.6:1:2194502:1|gene:CPIJ000728	1.687	*
59	CPIJ018257-RA	|cAMP-dependent protein kinase catalytic subunit|protein_coding|supercont3.1110:1:118374:1|gene:CPIJ018257	1.264	*
60	CPIJ016318-RA	|larval cuticle protein 8.7|protein_coding|supercont3.749:1:214810:1|gene:CPIJ016318	1.201	*
61	CPIJ015186-RA	|galactokinase |protein_coding|supercont3.632:1:267276:1|gene:CPIJ015186	1.207	*
62	CPIJ801444-RA	|T-complex protein 1 subunit epsilon|protein_coding|supercont3.1199:1:110451:1|gene:CPIJ801444	1.242	*
63	CPIJ013503-RA	|NADH dehydrogenase iron-sulfur protein 3, mitochondrial precursor|protein_coding|supercont3.469:1:358968:1|gene:CPIJ013503	1.278	*
64	CPIJ001708-RA	|conserved hypothetical protein|protein_coding|supercont3.19:1:1672525:1|gene:CPIJ001708	1.29	*
65	CPIJ012339-RA	|conserved hypothetical protein|protein_coding|supercont3.375:1:418371:1|gene:CPIJ012339	1.236	*
66	CPIJ018434-RA	|calcium-transporting atpase sarcoplasmic/endoplasmic reticulum type|protein_coding|supercont3.1262:1:107018:1|gene:CPIJ018434	1.333	*
67	CPIJ008875-RA	|prolylcarboxypeptidase, putative |protein_coding|supercont3.208:1:649753:1|gene:CPIJ008875	1.466	*
68	CPIJ008367-RA	|fatty acid synthase S-acetyltransferase|protein_coding|supercont3.185:1:709732:1|gene:CPIJ008367	1.206	*
69	CPIJ008314-RA	|sideroflexin 1,2,3 |protein_coding|supercont3.167:1:728313:1|gene:CPIJ008314	1.222	*
70	CPIJ000773-RA	|conserved hypothetical protein|protein_coding|supercont3.10:1:2129711:1|gene:CPIJ000773	1.239	*
71	CPIJ003399-RA	|peroxiredoxins, prx-1, prx-2, prx-3 |protein_coding|supercont3.44:1:1402215:1|gene:CPIJ003399	1.274	*
72	CPIJ006690-RA	|integrin beta-PS precursor|protein_coding|supercont3.127:1:851360:1|gene:CPIJ006690	1.256	*
73	CPIJ008584-RA	|40S ribosomal protein S3a |protein_coding|supercont3.196:1:683670:1|gene:CPIJ008584	1.202	*
74	CPIJ006067-RA	|ATP synthase B chain, mitochondrial precursor|protein_coding|supercont3.106:1:928037:1|gene:CPIJ006067	1.459	*
75	CPIJ800101-RA	|long form D7clu1 salivary protein |protein_coding|supercont3.618:1:295970:1|gene:CPIJ800101	1.243	*
76	CPIJ011431-RA	|conserved hypothetical protein|protein_coding|supercont3.327:1:466283:1|gene:CPIJ011431	2.123	*
77	CPIJ001287-RA	|dynamin|protein_coding|supercont3.15:1:1741670:1|gene:CPIJ001287	1.302	*
78	CPIJ007443-RA	|hypothetical protein|protein_coding|supercont3.166:1:789185:1|gene:CPIJ007443	1.461	*
79	CPIJ013259-RA	|myosin light chain 1, putative |protein_coding|supercont3.463:1:369715:1|gene:CPIJ013259	1.395	*
80	CPIJ006534-RA	|conserved hypothetical protein|protein_coding|supercont3.126:1:862390:1|gene:CPIJ006534	1.574	*
81	CPIJ801887-RA	|NADH dehydrogenase iron-sulfur protein 2, mitochondrial precursor|protein_coding|supercont3.340:1:461822:1|gene:CPIJ801887	1.432	*
82	CPIJ007064-RA	|conserved hypothetical protein|protein_coding|supercont3.139:1:823831:1|gene:CPIJ007064	1.35	*
83	CPIJ004713-RA	|mitochondrial ATP synthase F chain|protein_coding|supercont3.85:1:1054414:1|gene:CPIJ004713	1.237	*
84	CPIJ006160-RA	|glutathione s-transferase |protein_coding|supercont3.109:1:911842:1|gene:CPIJ006160	1.551	*
85	CPIJ002784-RA	|eukaryotic translation initiation factor 3 subunit 10|protein_coding|supercont3.36:1:1496554:1|gene:CPIJ002784	1.285	*
86	CPIJ011693-RA	|NADH-ubiquinone oxidoreductase 42 kda subunit|protein_coding|supercont3.328:1:453868:1|gene:CPIJ011693	1.284	*
87	CPIJ006077-RA	|trypsin theta precursor|protein_coding|supercont3.106:1:928037:1|gene:CPIJ006077	1.344	*
88	CPIJ800253-RA	|cytochrome P450 4g15|protein_coding|supercont3.234:1:593200:1|gene:CPIJ800253	1.616	*
89	CPIJ012152-RA	|trypsin|protein_coding|supercont3.394:1:429063:1|gene:CPIJ012152	1.212	*
90	CPIJ801865-RA	|hydrogen-transporting ATP synthase, G-subunit, putative |protein_coding|supercont3.32:1:1521851:1|gene:CPIJ801865	1.403	*

## Sheet: Table S2B
Table S2B. List of down-regulated proteins identified and quantified by the iTRAQ analysis in the Rep1 experiment.
Fold changes: protein expression ratio between the Lab-DR strain and the Lab-DS strain
Sig: * p＜0.05
No.	VectorBase ID	Description	Fold changes	Sig
1	CPIJ004559-RA	|spermatogenesis associated factor |protein_coding|supercont3.74:1:1094382:1|gene:CPIJ004559	0.805	*
2	CPIJ014778-RA	|conserved hypothetical protein|protein_coding|supercont3.588:1:286638:1|gene:CPIJ014778	0.664	*
3	CPIJ012035-RA	|conserved hypothetical protein|protein_coding|supercont3.367:1:435185:1|gene:CPIJ012035	0.826	*
4	CPIJ002809-RA	|conserved hypothetical protein|protein_coding|supercont3.46:1:1455867:1|gene:CPIJ002809	0.776	*
5	CPIJ801647-RA	|anamorsin, putative |protein_coding|supercont3.224:1:594183:1|gene:CPIJ801647	0.524	*
6	CPIJ005170-RA	|GTP-binding protein |protein_coding|supercont3.91:1:1006910:1|gene:CPIJ005170	0.75	*
7	CPIJ004271-RA	|40S ribosomal protein S30, putative|protein_coding|supercont3.63:1:1125084:1|gene:CPIJ004271	0.691	*
7	CPIJ016408-RA	|40S ribosomal protein S30 |protein_coding|supercont3.752:1:210220:1|gene:CPIJ016408
8	CPIJ017344-RA	|cathepsin l|protein_coding|supercont3.908:1:161210:1|gene:CPIJ017344	0.776	*
9	CPIJ000195-RA	|conserved hypothetical protein|protein_coding|supercont3.3:1:2758190:1|gene:CPIJ000195	0.642	*
10	CPIJ801917-RA	|26S protease regulatory subunit 4|protein_coding|supercont3.340:1:461822:1|gene:CPIJ801917	0.827	*
11	CPIJ800149-RA	|cytochrome P450 12b1, mitochondrial precursor|protein_coding|supercont3.279:1:532762:1|gene:CPIJ800149	0.716	*
12	CPIJ801455-RA	|conserved hypothetical protein|protein_coding|supercont3.1208:1:102123:1|gene:CPIJ801455	0.693	*
13	CPIJ011296-RA	|peroxiredoxin 6|protein_coding|supercont3.321:1:475518:1|gene:CPIJ011296	0.734	*
14	CPIJ002187-RA	|calumenin precursor|protein_coding|supercont3.29:1:1588175:1|gene:CPIJ002187	0.732	*
15	CPIJ007448-RA	|conserved hypothetical protein|protein_coding|supercont3.166:1:789185:1|gene:CPIJ007448	0.621	*
16	CPIJ000248-RA	|conserved hypothetical protein|protein_coding|supercont3.2:1:2744360:1|gene:CPIJ000248	0.777	*
17	CPIJ006492-RA	|apolipoprotein D, putative |protein_coding|supercont3.129:1:873558:1|gene:CPIJ006492	0.726	*
18	CPIJ011923-RA	|conserved hypothetical protein|protein_coding|supercont3.356:1:442077:1|gene:CPIJ011923	0.709	*
19	CPIJ016362-RA	|alpha-glucosidase precursor|protein_coding|supercont3.762:1:211790:1|gene:CPIJ016362	0.558	*
20	CPIJ000341-RA	|hypothetical protein|protein_coding|supercont3.4:1:2511003:1|gene:CPIJ000341	0.464	*
21	CPIJ014325-RA	|hypothetical protein|protein_coding|supercont3.557:1:318307:1|gene:CPIJ014325	0.6	*
22	CPIJ015785-RA	|transferrin precursor|protein_coding|supercont3.666:1:238701:1|gene:CPIJ015785	0.705	*
23	CPIJ004291-RA	|cuticle protein, putative |protein_coding|supercont3.65:1:1116611:1|gene:CPIJ004291	0.776	*
23	CPIJ004293-RA	|cuticle protein, putative|protein_coding|supercont3.65:1:1116611:1|gene:CPIJ004293
24	CPIJ016325-RA	|conserved hypothetical protein|protein_coding|supercont3.749:1:214810:1|gene:CPIJ016325	0.795	*
25	CPIJ002559-RA	|synapse-associated protein |protein_coding|supercont3.35:1:1518292:1|gene:CPIJ002559	0.828	*
26	CPIJ006761-RA	|glucose-6-phosphate 1-dehydrogenase |protein_coding|supercont3.124:1:849889:1|gene:CPIJ006761	0.782	*
27	CPIJ000438-RA	|serine protease, putative |protein_coding|supercont3.5:1:2487969:1|gene:CPIJ000438	0.548	*
28	CPIJ018056-RA	|clathrin light chain |protein_coding|supercont3.1083:1:127340:1|gene:CPIJ018056	0.747	*
29	CPIJ801835-RB	|malate dehydrogenase |protein_coding|supercont3.32:1:1521851:1|gene:CPIJ801835 >CPIJ801835-RA |malate dehydrogenase |protein_coding|supercont3.32:1:1521851:1|gene:CPIJ801835	0.815	*
30	CPIJ004829-RA	|cytochrome c oxidase, subunit VB, putative |protein_coding|supercont3.76:1:1047347:1|gene:CPIJ004829	0.698	*
31	CPIJ012466-RA	|pupal cuticle protein 78E, putative |protein_coding|supercont3.392:1:416341:1|gene:CPIJ012466	0.635	*
32	CPIJ017732-RA	|NADH dehydrogenase 1 alpha subcomplex subunit 12|protein_coding|supercont3.986:1:144161:1|gene:CPIJ017732	0.766	*
33	CPIJ003738-RA	|heterogeneous nuclear ribonucleoprotein r |protein_coding|supercont3.51:1:1286248:1|gene:CPIJ003738	0.798	*
34	CPIJ002802-RA	|conserved hypothetical protein|protein_coding|supercont3.46:1:1455867:1|gene:CPIJ002802	0.506	*
35	CPIJ009334-RA	|conserved hypothetical protein|protein_coding|supercont3.242:1:599451:1|gene:CPIJ009334	0.817	*
36	CPIJ009316-RA	|hypothetical protein|protein_coding|supercont3.236:1:599816:1|gene:CPIJ009316	0.453	*
37	CPIJ801665-RA	|calponin/transgelin |protein_coding|supercont3.259:1:585609:1|gene:CPIJ801665	0.823	*
38	CPIJ800076-RA	|small calcium-binding mitochondrial carrier, putative |protein_coding|supercont3.166:1:789185:1|gene:CPIJ800076	0.419	*
39	CPIJ801977-RA	|sensory appendage protein, putative|protein_coding|supercont3.42:1:1498980:1|gene:CPIJ801977	0.656	*
40	CPIJ012935-RA	|thymosin isoform 1|protein_coding|supercont3.435:1:386558:1|gene:CPIJ012935	0.682	*
41	CPIJ001833-RA	|cuticle protein, putative |protein_coding|supercont3.23:1:1659461:1|gene:CPIJ001833	0.37	*
42	CPIJ005017-RA	|predicted protein|protein_coding|supercont3.82:1:1022597:1|gene:CPIJ005017	0.572	*
43	CPIJ016323-RA	|cuticle protein CP14.6 precursor|protein_coding|supercont3.749:1:214810:1|gene:CPIJ016323	0.772	*
44	CPIJ008484-RA	|calponin/transgelin |protein_coding|supercont3.192:1:703333:1|gene:CPIJ008484	0.658	*
45	CPIJ010637-RA	|conserved hypothetical protein|protein_coding|supercont3.303:1:515137:1|gene:CPIJ010637	0.821	*
45	CPIJ012568-RA	|phospholipid hydroperoxide glutathione peroxidase 1|protein_coding|supercont3.390:1:413810:1|gene:CPIJ012568
46	CPIJ014365-RA	|lamin, putative |protein_coding|supercont3.538:1:313704:1|gene:CPIJ014365	0.791	*
47	CPIJ017828-RA	|predicted protein|protein_coding|supercont3.1040:1:138251:1|gene:CPIJ017828	0.732	*
48	CPIJ016566-RA	|phenoloxidase subunit 1 precursor|protein_coding|supercont3.896:1:201621:1|gene:CPIJ016566	0.812	*
49	CPIJ018889-RA	|transferrin, putative|protein_coding|supercont3.1342:1:81149:1|gene:CPIJ018889	0.754	*
50	CPIJ005121-RA	|fasciclin, putative |protein_coding|supercont3.84:1:1015416:1|gene:CPIJ005121	0.823	*
51	CPIJ019022-RA	|pupal cuticle protein precursor|protein_coding|supercont3.1427:1:73122:1|gene:CPIJ019022	0.748	*
52	CPIJ017326-RA	|general odorant-binding protein 99a precursor|protein_coding|supercont3.984:1:162049:1|gene:CPIJ017326	0.675	*
53	CPIJ003730-RA	|conserved hypothetical protein|protein_coding|supercont3.51:1:1286248:1|gene:CPIJ003730	0.804	*
54	CPIJ007165-RA	|conserved hypothetical protein|protein_coding|supercont3.143:1:815811:1|gene:CPIJ007165	0.824	*
55	CPIJ800229-RA	|cytochrome P450 17A1|protein_coding|supercont3.278:1:518298:1|gene:CPIJ800229	0.806	*
55	CPIJ800231-RA	|cytochrome P450 9b1|protein_coding|supercont3.39:1:1421877:1|gene:CPIJ800231
55	CPIJ800222-RA	|cytochrome P450 9b2|protein_coding|supercont3.278:1:518298:1|gene:CPIJ800222
55	CPIJ800237-RA	|cytochrome P450 9b1|protein_coding|supercont3.264:1:536615:1|gene:CPIJ800237
56	CPIJ016326-RA	|conserved hypothetical protein|protein_coding|supercont3.749:1:214810:1|gene:CPIJ016326	0.714	*
57	CPIJ801684-RA	|conserved hypothetical protein|protein_coding|supercont3.25:1:1668533:1|gene:CPIJ801684	0.809	*
58	CPIJ001836-RA	|cuticle protein, putative |protein_coding|supercont3.23:1:1659461:1|gene:CPIJ001836	0.57	*
59	CPIJ003484-RA	|cuticle protein, putative |protein_coding|supercont3.48:1:1370114:1|gene:CPIJ003484	0.552	*
60	CPIJ009099-RA	|conserved hypothetical protein|protein_coding|supercont3.241:1:618684:1|gene:CPIJ009099	0.733	*
61	CPIJ015671-RA	|glyoxylate reductase/hydroxypyruvate reductase|protein_coding|supercont3.644:1:247258:1|gene:CPIJ015671	0.64	*
62	CPIJ017358-RA	|cysteine-rich protein, putative |protein_coding|supercont3.921:1:160868:1|gene:CPIJ017358	0.797	*
63	CPIJ801388-RA	|conserved hypothetical protein|protein_coding|supercont3.101:1:929925:1|gene:CPIJ801388	0.815	*
64	CPIJ019024-RA	|cytochrome c |protein_coding|supercont3.1391:1:72616:1|gene:CPIJ019024	0.494	*
65	CPIJ000849-RA	|myosin heavy chain|protein_coding|supercont3.9:1:2056888:1|gene:CPIJ000849	0.59	*
66	CPIJ001289-RA	|eukaryotic translation initiation factor 5A|protein_coding|supercont3.15:1:1741670:1|gene:CPIJ001289	0.83	*
67	CPIJ008831-RA	|Pupal cuticle protein, putative |protein_coding|supercont3.217:1:660596:1|gene:CPIJ008831	0.801	*
68	CPIJ009303-RA	|elongation factor 1-alpha 1|protein_coding|supercont3.222:1:605989:1|gene:CPIJ009303	0.782	*
69	CPIJ000710-RA	|conserved hypothetical protein|protein_coding|supercont3.6:1:2194502:1|gene:CPIJ000710	0.797	*
70	CPIJ008231-RA	|pupal cuticle protein, putative |protein_coding|supercont3.187:1:729556:1|gene:CPIJ008231 >CPIJ018582-RA |pupal cuticle protein, putative |protein_coding|supercont3.1365:1:98557:1|gene:CPIJ018582	0.755	*
70	CPIJ018642-RA	|pupal cuticle protein, putative |protein_coding|supercont3.1305:1:96956:1|gene:CPIJ018642
70	CPIJ014516-RA	|conserved hypothetical protein|protein_coding|supercont3.571:1:301351:1|gene:CPIJ014516
70	CPIJ018640-RA	|pupal cuticle protein, putative |protein_coding|supercont3.1305:1:96956:1|gene:CPIJ018640
70	CPIJ018641-RA	|pupal cuticle protein, putative |protein_coding|supercont3.1305:1:96956:1|gene:CPIJ018641
70	CPIJ018638-RA	|conserved hypothetical protein|protein_coding|supercont3.1305:1:96956:1|gene:CPIJ018638
71	CPIJ004203-RA	|proteasome subunit beta type 6 precursor|protein_coding|supercont3.71:1:1135180:1|gene:CPIJ004203	0.8	*
72	CPIJ015079-RA	|NADH:ubiquinone dehydrogenase, putative |protein_coding|supercont3.628:1:270532:1|gene:CPIJ015079	0.629	*
73	CPIJ008797-RA	|conserved hypothetical protein|protein_coding|supercont3.206:1:666662:1|gene:CPIJ008797	0.666	*
74	CPIJ012332-RA	|serine hydroxymethyltransferase |protein_coding|supercont3.375:1:418371:1|gene:CPIJ012332	0.726	*
75	CPIJ006085-RA	|hypothetical protein|protein_coding|supercont3.119:1:924848:1|gene:CPIJ006085 >CPIJ018251-RA |hypothetical protein|protein_coding|supercont3.1187:1:118409:1|gene:CPIJ018251	0.512	*
76	CPIJ010787-RA	|conserved hypothetical protein|protein_coding|supercont3.315:1:504601:1|gene:CPIJ010787	0.827	*
77	CPIJ014256-RA	|alanine aminotransferase |protein_coding|supercont3.542:1:325206:1|gene:CPIJ014256 >CPIJ017506-RA |alanine aminotransferase |protein_coding|supercont3.985:1:156540:1|gene:CPIJ017506	0.826	*
78	CPIJ007538-RA	|arginine kinase|protein_coding|supercont3.178:1:782279:1|gene:CPIJ007538	0.833	*
79	CPIJ011935-RA	|conserved hypothetical protein|protein_coding|supercont3.356:1:442077:1|gene:CPIJ011935	0.698	*
80	CPIJ013609-RA	|conserved hypothetical protein|protein_coding|supercont3.517:1:354750:1|gene:CPIJ013609	0.519	*
81	CPIJ801552-RA	|serine/arginine rich splicing factor |protein_coding|supercont3.139:1:823831:1|gene:CPIJ801552	0.809	*
82	CPIJ004290-RA	|cuticle protein, putative |protein_coding|supercont3.65:1:1116611:1|gene:CPIJ004290	0.703	*
83	CPIJ011907-RA	|conserved hypothetical protein|protein_coding|supercont3.356:1:442077:1|gene:CPIJ011907	0.825	*
83	CPIJ018760-RA	|conserved hypothetical protein|protein_coding|supercont3.1398:1:90718:1|gene:CPIJ018760
84	CPIJ004289-RA	|larval cuticle protein A3A|protein_coding|supercont3.65:1:1116611:1|gene:CPIJ004289	0.746	*
85	CPIJ801767-RA	|polyubiquitin|protein_coding|supercont3.28:1:1692035:1|gene:CPIJ801767	0.687	*
86	CPIJ009198-RA	|conserved hypothetical protein|protein_coding|supercont3.221:1:613234:1|gene:CPIJ009198	0.595	*
