# Supplementary material for: Identification of proteins associated with pyrethroid resistance by iTRAQ-based quantitative proteomic analysis in Culex pipiens pallens
Source: Parasit Vectors. 2015 Feb 10;8:95. doi: 10.1186/s13071-015-0709-5 (PMC4337324; doi:10.1186/s13071-015-0709-5)
Supplement: Additional file 3: Table S3. — List of up-regulated and down-regulated proteins identified and quantified by the iTRAQ analysis in the Rep2 experiment. [file 13071_2015_709_MOESM3_ESM.xls]

## Sheet: Table S3A
Table S3A. List of up-regulated proteins identified and quantified by the iTRAQ analysis in the Rep2 experiment.
Fold changes: protein expression ratio between the Lab-DR strain and the Lab-DS strain
Sig: * p＜0.05
No.	VectorBase ID	Description	Fold changes	Sig
1	CPIJ802092-RA	|conserved hypothetical protein|protein_coding|supercont3.5:1:2487969:1|gene:CPIJ802092	1.297	*
2	CPIJ008387-RA	|aminopeptidase N|protein_coding|supercont3.185:1:709732:1|gene:CPIJ008387	1.336	*
3	CPIJ801619-RA	|DEAD box ATP-dependent RNA helicase |protein_coding|supercont3.17:1:1689851:1|gene:CPIJ801619	1.307	*
4	CPIJ008591-RA	|6-phosphofructokinase|protein_coding|supercont3.202:1:683084:1|gene:CPIJ008591	1.299	*
5	CPIJ006501-RA	|osiris 21, putative|protein_coding|supercont3.125:1:872322:1|gene:CPIJ006501	1.306	*
5	CPIJ016349-RA	|osiris 21, putative|protein_coding|supercont3.798:1:212544:1|gene:CPIJ016349
6	CPIJ012406-RA	|histone cluster 1, putative|protein_coding|supercont3.392:1:416341:1|gene:CPIJ012406 >CPIJ012383-RA |histone H4, putative|protein_coding|supercont3.392:1:416341:1|gene:CPIJ012383 >CPIJ012436-RA |HIST1H4H|protein_coding|supercont3.392:1:416341:1|gen	1.297	*
6	CPIJ014768-RA	|histone 1, putative|protein_coding|supercont3.594:1:288476:1|gene:CPIJ014768
7	CPIJ009187-RA	|ribonucleoprotein |protein_coding|supercont3.215:1:617025:1|gene:CPIJ009187	1.216	*
8	CPIJ009461-RA	|proline oxidase |protein_coding|supercont3.247:1:592649:1|gene:CPIJ009461	1.303	*
9	CPIJ000470-RA	|mitochondrial cytochrome c oxidase subunit VIC|protein_coding|supercont3.5:1:2487969:1|gene:CPIJ000470	1.647	*
10	CPIJ017150-RA	|l(2) long form, putative|protein_coding|supercont3.895:1:170759:1|gene:CPIJ017150	1.271	*
11	CPIJ802443-RA	|flexible cuticle protein 12 precursor|protein_coding|supercont3.977:1:161744:1|gene:CPIJ802443	1.419	*
12	CPIJ802440-RA	|cuticle protein CP14.6 precursor|protein_coding|supercont3.977:1:161744:1|gene:CPIJ802440	3.561	*
13	CPIJ007566-RA	|mitochondrial cytochrome c1 |protein_coding|supercont3.178:1:782279:1|gene:CPIJ007566	1.464	*
13	CPIJ014410-RA	|mitochondrial cytochrome c1 |protein_coding|supercont3.536:1:311719:1|gene:CPIJ014410
14	CPIJ801538-RA	|regucalcin|protein_coding|supercont3.134:1:821072:1|gene:CPIJ801538	1.216	*
15	CPIJ013832-RA	|cytochrome b5, putative |protein_coding|supercont3.491:1:341755:1|gene:CPIJ013832	1.21	*
16	CPIJ010355-RA	|histone H3.2|protein_coding|supercont3.273:1:525933:1|gene:CPIJ010355	1.458	*
17	CPIJ014777-RA	|phosrestin-1|protein_coding|supercont3.588:1:286638:1|gene:CPIJ014777 >CPIJ012143-RA |phosrestin-1|protein_coding|supercont3.394:1:429063:1|gene:CPIJ012143	1.469	*
18	CPIJ009330-RA	|conserved hypothetical protein|protein_coding|supercont3.242:1:599451:1|gene:CPIJ009330	1.283	*
19	CPIJ006486-RA	|glucose-6-phosphate isomerase |protein_coding|supercont3.129:1:873558:1|gene:CPIJ006486	1.311	*
20	CPIJ801662-RA	|trehalose-6-phosphate synthase |protein_coding|supercont3.229:1:593352:1|gene:CPIJ801662	1.426	*
21	CPIJ011929-RA	|ubiquinol-cytochrome c reductase complex core protein|protein_coding|supercont3.356:1:442077:1|gene:CPIJ011929	1.832	*
22	CPIJ015548-RA	|inositol polyphosphate 1-phosphatase|protein_coding|supercont3.650:1:252456:1|gene:CPIJ015548	1.308	*
23	CPIJ005964-RA	|na+/k+ atpase alpha subunit |protein_coding|supercont3.104:1:930648:1|gene:CPIJ005964	1.292	*
24	CPIJ009578-RA	|CRAL/TRIO domain-containing protein, putative|protein_coding|supercont3.240:1:587462:1|gene:CPIJ009578	1.624	*
25	CPIJ006912-RA	|maggie|protein_coding|supercont3.137:1:833408:1|gene:CPIJ006912	1.211	*
26	CPIJ000753-RA	|DEAD-box ATP-dependent RNA helicase 8|protein_coding|supercont3.10:1:2129711:1|gene:CPIJ000753	1.24	*
27	CPIJ003341-RA	|conserved hypothetical protein|protein_coding|supercont3.47:1:1403514:1|gene:CPIJ003341	1.484	*
28	CPIJ006040-RA	|chaperonin |protein_coding|supercont3.106:1:928037:1|gene:CPIJ006040	1.337	*
29	CPIJ009715-RA	|conserved hypothetical protein|protein_coding|supercont3.252:1:573348:1|gene:CPIJ009715	1.983	*
30	CPIJ003635-RA	|tubulin beta-1 chain|protein_coding|supercont3.53:1:1295193:1|gene:CPIJ003635	1.225	*
31	CPIJ013040-RA	|glycogen debranching enzyme|protein_coding|supercont3.447:1:379559:1|gene:CPIJ013040	1.536	*
32	CPIJ014241-RA	|ATP-dependent RNA helicase WM6|protein_coding|supercont3.510:1:326993:1|gene:CPIJ014241	1.231	*
33	CPIJ002238-RA	|hypothetical protein|protein_coding|supercont3.30:1:1586389:1|gene:CPIJ002238	1.332	*
34	CPIJ007338-RA	|conserved hypothetical protein|protein_coding|supercont3.157:1:793158:1|gene:CPIJ007338	1.238	*
35	CPIJ010335-RA	|conserved hypothetical protein|protein_coding|supercont3.295:1:526422:1|gene:CPIJ010335 >CPIJ010336-RA |conserved hypothetical protein|protein_coding|supercont3.295:1:526422:1|gene:CPIJ010336	1.222	*
36	CPIJ014550-RA	|long form D7Bclu1 salivary protein|protein_coding|supercont3.618:1:295970:1|gene:CPIJ014550	1.281	*
37	CPIJ015038-RA	|NADH-ubiquinone oxidoreductase 39 kda subunit |protein_coding|supercont3.626:1:271100:1|gene:CPIJ015038	1.435	*
38	CPIJ017479-RA	|conserved protein, putative|protein_coding|supercont3.944:1:157236:1|gene:CPIJ017479	1.635	*
39	CPIJ009733-RA	|glucose 1-dehydrogenase 2|protein_coding|supercont3.252:1:573348:1|gene:CPIJ009733	1.242	*
40	CPIJ005086-RA	|glycogen synthase|protein_coding|supercont3.90:1:1016118:1|gene:CPIJ005086	1.365	*
41	CPIJ006159-RA	|glutathione-requiring prostaglandin D synthase|protein_coding|supercont3.109:1:911842:1|gene:CPIJ006159	1.211	*
42	CPIJ003886-RA	|4-Hydroxybutyrate CoA-transferase, putative |protein_coding|supercont3.56:1:1226699:1|gene:CPIJ003886	1.291	*
43	CPIJ016430-RA	|pyruvate dehydrogenase|protein_coding|supercont3.760:1:209851:1|gene:CPIJ016430	1.578	*
44	CPIJ000372-RA	|L-xylulose reductase|protein_coding|supercont3.4:1:2511003:1|gene:CPIJ000372	1.646	*
45	CPIJ006869-RA	|mast cell protease 3 precursor|protein_coding|supercont3.149:1:834579:1|gene:CPIJ006869	1.681	*
46	CPIJ000767-RA	|hypothetical protein|protein_coding|supercont3.10:1:2129711:1|gene:CPIJ000767	2.25	*
47	CPIJ006068-RA	|utp-glucose-1-phosphate uridylyltransferase 2 |protein_coding|supercont3.106:1:928037:1|gene:CPIJ006068	1.331	*
48	CPIJ800196-RA	|cytochrome P450 |protein_coding|supercont3.104:1:930648:1|gene:CPIJ800196	2.439	*
49	CPIJ801793-RA	|conserved hypothetical protein|protein_coding|supercont3.296:1:519917:1|gene:CPIJ801793	1.279	*
50	CPIJ015186-RA	|galactokinase |protein_coding|supercont3.632:1:267276:1|gene:CPIJ015186	1.206	*
51	CPIJ801444-RA	|T-complex protein 1 subunit epsilon|protein_coding|supercont3.1199:1:110451:1|gene:CPIJ801444	1.518	*
52	CPIJ013503-RA	|NADH dehydrogenase iron-sulfur protein 3, mitochondrial precursor|protein_coding|supercont3.469:1:358968:1|gene:CPIJ013503	1.453	*
53	CPIJ006281-RA	|NADH dehydrogenase flavoprotein 1, mitochondrial precursor|protein_coding|supercont3.112:1:899665:1|gene:CPIJ006281	1.208	*
54	CPIJ008003-RA	|annexin x |protein_coding|supercont3.191:1:747453:1|gene:CPIJ008003	1.496	*
55	CPIJ003725-RA	|adenylosuccinate synthetase |protein_coding|supercont3.51:1:1286248:1|gene:CPIJ003725	1.209	*
56	CPIJ001340-RA	|conserved hypothetical protein|protein_coding|supercont3.18:1:1726395:1|gene:CPIJ001340	1.361	*
56	CPIJ018013-RA	|conserved hypothetical protein|protein_coding|supercont3.1263:1:128833:1|gene:CPIJ018013
57	CPIJ003608-RA	|glycerol-3-phosphate dehydrogenase, mitochondrial precursor|protein_coding|supercont3.50:1:1344033:1|gene:CPIJ003608	1.248	*
58	CPIJ020026-RA	|glycogen debranching enzyme|protein_coding|supercont3.2812:1:20006:1|gene:CPIJ020026	1.204	*
59	CPIJ011934-RA	|succinyl-coa:3-ketoacid-coenzyme a transferase |protein_coding|supercont3.356:1:442077:1|gene:CPIJ011934	1.265	*
60	CPIJ006067-RA	|ATP synthase B chain, mitochondrial precursor|protein_coding|supercont3.106:1:928037:1|gene:CPIJ006067	1.556	*
61	CPIJ008563-RA	|conserved hypothetical protein|protein_coding|supercont3.196:1:683670:1|gene:CPIJ008563	1.416	*
62	CPIJ000232-RA	|glycerol-3-phosphate dehydrogenase |protein_coding|supercont3.3:1:2758190:1|gene:CPIJ000232	1.205	*
63	CPIJ020263-RA	|fatty acid oxidation complex subunit alpha|protein_coding|supercont3.2636:1:12966:1|gene:CPIJ020263	1.216	*
64	CPIJ011269-RA	|mitochondrial NADH:ubiquinone oxidoreductase B14.7 subunit, putative |protein_coding|supercont3.322:1:476160:1|gene:CPIJ011269	1.724	*
65	CPIJ006166-RA	|deltamethrin resistance-associated NYD-GBE|protein_coding|supercont3.109:1:911842:1|gene:CPIJ006166	1.535	*
66	CPIJ802290-RA	|NADH dehydrogenase, putative |protein_coding|supercont3.76:1:1047347:1|gene:CPIJ802290	1.379	*
67	CPIJ001227-RA	|actin |protein_coding|supercont3.14:1:1835525:1|gene:CPIJ001227	1.268	*
68	CPIJ005212-RA	|oligo-1,6-glucosidase|protein_coding|supercont3.108:1:1001057:1|gene:CPIJ005212	1.363	*
68	CPIJ019692-RA	|alpha-amylase |protein_coding|supercont3.1770:1:39120:1|gene:CPIJ019692
69	CPIJ801531-RB	|sodium/potassium-dependent atpase beta-2 subunit |protein_coding|supercont3.134:1:821072:1|gene:CPIJ801531	1.325	*
70	CPIJ015099-RA	|40S ribosomal protein S13|protein_coding|supercont3.592:1:270027:1|gene:CPIJ015099	1.202	*
71	CPIJ010683-RA	|transaldolase |protein_coding|supercont3.280:1:510693:1|gene:CPIJ010683	1.285	*
72	CPIJ011693-RA	|NADH-ubiquinone oxidoreductase 42 kda subunit|protein_coding|supercont3.328:1:453868:1|gene:CPIJ011693	1.218	*
73	CPIJ019861-RA	|citrate synthase, mitochondrial precursor|protein_coding|supercont3.2018:1:28743:1|gene:CPIJ019861	1.209	*
74	CPIJ013085-RA	|sarcalumenin |protein_coding|supercont3.442:1:375954:1|gene:CPIJ013085	1.203	*
75	CPIJ018629-RA	|glutathione-s-transferase theta, gst |protein_coding|supercont3.1224:1:96983:1|gene:CPIJ018629	1.389	*
76	CPIJ801865-RA	|hydrogen-transporting ATP synthase, G-subunit, putative |protein_coding|supercont3.32:1:1521851:1|gene:CPIJ801865	1.559	*
77	CPIJ011768-RA	|short-chain dehydrogenase |protein_coding|supercont3.391:1:446782:1|gene:CPIJ011768	1.568	*

## Sheet: Table S3B
Table S3B. List of down-regulated proteins identified and quantified by the iTRAQ analysis in the Rep2 experiment.
Fold changes: protein expression ratio between the Lab-DR strain and the Lab-DS strain
Sig: * p＜0.05
No.	VectorBase ID	Description	Fold changes	Sig
1	CPIJ009817-RA	|conserved hypothetical protein|protein_coding|supercont3.266:1:566074:1|gene:CPIJ009817	0.774	*
2	CPIJ006794-RA	|conserved hypothetical protein|protein_coding|supercont3.132:1:844061:1|gene:CPIJ006794	0.545	*
3	CPIJ008200-RA	|cytochrome c oxidase subunit 5A, mitochondrial precursor|protein_coding|supercont3.168:1:736072:1|gene:CPIJ008200	0.822	*
4	CPIJ002072-RA	|conserved hypothetical protein|protein_coding|supercont3.21:1:1629438:1|gene:CPIJ002072	0.742	*
5	CPIJ014778-RA	|conserved hypothetical protein|protein_coding|supercont3.588:1:286638:1|gene:CPIJ014778	0.832	*
6	CPIJ002809-RA	|conserved hypothetical protein|protein_coding|supercont3.46:1:1455867:1|gene:CPIJ002809	0.738	*
7	CPIJ801647-RA	|anamorsin, putative |protein_coding|supercont3.224:1:594183:1|gene:CPIJ801647	0.545	*
8	CPIJ000146-RA	|superoxide dismutase 2 |protein_coding|supercont3.1:1:3873040:1|gene:CPIJ000146	0.745	*
9	CPIJ001831-RA	|cuticle protein|protein_coding|supercont3.23:1:1659461:1|gene:CPIJ001831	0.623	*
10	CPIJ015122-RA	|sterol carrier protein-2, putative |protein_coding|supercont3.590:1:269552:1|gene:CPIJ015122 >CPIJ015123-RA |sterol carrier protein-2, putative |protein_coding|supercont3.590:1:269552:1|gene:CPIJ015123	0.677	*
11	CPIJ801900-RA	|heterogeneous nuclear ribonucleoprotein |protein_coding|supercont3.340:1:461822:1|gene:CPIJ801900	0.802	*
12	CPIJ017624-RA	|glyoxylase |protein_coding|supercont3.957:1:150251:1|gene:CPIJ017624	0.8	*
13	CPIJ009506-RA	|hexamerin 2 beta |protein_coding|supercont3.235:1:591177:1|gene:CPIJ009506	0.397	*
14	CPIJ013882-RA	|heat shock protein 67B2|protein_coding|supercont3.499:1:339357:1|gene:CPIJ013882	0.734	*
15	CPIJ009327-RA	|larval cuticle protein LCP-30 precursor|protein_coding|supercont3.242:1:599451:1|gene:CPIJ009327	0.754	*
16	CPIJ007775-RA	|apolipophorin-III, putative |protein_coding|supercont3.162:1:760981:1|gene:CPIJ007775	0.737	*
17	CPIJ001684-RA	|filamin, putative |protein_coding|supercont3.19:1:1672525:1|gene:CPIJ001684	0.821	*
18	CPIJ018911-RA	|conserved hypothetical protein|protein_coding|supercont3.1444:1:80087:1|gene:CPIJ018911	0.6	*
19	CPIJ013476-RA	|chitooligosaccharidolytic beta-N-acetylglucosaminidase precursor|protein_coding|supercont3.515:1:359783:1|gene:CPIJ013476	0.716	*
20	CPIJ006531-RA	|NSFL1 cofactor p47|protein_coding|supercont3.126:1:862390:1|gene:CPIJ006531	0.789	*
21	CPIJ009107-RA	|conserved hypothetical protein|protein_coding|supercont3.241:1:618684:1|gene:CPIJ009107	0.323	*
22	CPIJ002800-RA	|larval/pupal cuticle protein H1C precursor|protein_coding|supercont3.46:1:1455867:1|gene:CPIJ002800	0.625	*
22	CPIJ002801-RA	|larval/pupal cuticle protein H1C precursor|protein_coding|supercont3.46:1:1455867:1|gene:CPIJ002801
23	CPIJ011923-RA	|conserved hypothetical protein|protein_coding|supercont3.356:1:442077:1|gene:CPIJ011923	0.756	*
24	CPIJ000176-RA	|Inhibitor-2, putative |protein_coding|supercont3.3:1:2758190:1|gene:CPIJ000176	0.695	*
25	CPIJ004899-RA	|eukaryotic translation initiation factor 3 subunit 1|protein_coding|supercont3.80:1:1046220:1|gene:CPIJ004899	0.665	*
26	CPIJ000341-RA	|hypothetical protein|protein_coding|supercont3.4:1:2511003:1|gene:CPIJ000341	0.75	*
27	CPIJ012641-RA	|pupal cuticle protein precursor|protein_coding|supercont3.484:1:409395:1|gene:CPIJ012641	0.558	*
28	CPIJ002918-RA	|eukaryotic translation initiation factor 4 gamma |protein_coding|supercont3.40:1:1445476:1|gene:CPIJ002918	0.737	*
29	CPIJ000023-RA	|conserved hypothetical protein|protein_coding|supercont3.1:1:3873040:1|gene:CPIJ000023	0.796	*
30	CPIJ004284-RA	|sulfide quinone reductase |protein_coding|supercont3.65:1:1116611:1|gene:CPIJ004284	0.783	*
31	CPIJ009638-RA	|enolase-phosphatase e-1 |protein_coding|supercont3.227:1:584695:1|gene:CPIJ009638	0.725	*
32	CPIJ006022-RA	|elongation factor 1-beta|protein_coding|supercont3.103:1:929727:1|gene:CPIJ006022	0.806	*
33	CPIJ802004-RA	|protein serine/threonine kinase, putative |protein_coding|supercont3.42:1:1498980:1|gene:CPIJ802004	0.713	*
34	CPIJ016563-RA	|prophenoloxidase |protein_coding|supercont3.896:1:201621:1|gene:CPIJ016563	0.721	*
35	CPIJ018253-RA	|hypothetical protein|protein_coding|supercont3.1187:1:118409:1|gene:CPIJ018253	0.8	*
36	CPIJ011719-RA	|serine protease inhibitor, putative|protein_coding|supercont3.387:1:453231:1|gene:CPIJ011719	0.81	*
36	CPIJ016699-RA	|serine protease inhibitor, serpin |protein_coding|supercont3.864:1:197865:1|gene:CPIJ016699
37	CPIJ008830-RA	|pupal cuticle protein 78E, putative |protein_coding|supercont3.217:1:660596:1|gene:CPIJ008830	0.658	*
38	CPIJ010399-RA	|conserved hypothetical protein|protein_coding|supercont3.291:1:522821:1|gene:CPIJ010399	0.786	*
39	CPIJ018824-RA	|larval serum protein 1 beta chain precursor|protein_coding|supercont3.1322:1:85694:1|gene:CPIJ018824	0.648	*
40	CPIJ012466-RA	|pupal cuticle protein 78E, putative |protein_coding|supercont3.392:1:416341:1|gene:CPIJ012466	0.722	*
41	CPIJ004935-RA	|60S ribosomal protein L22|protein_coding|supercont3.77:1:1042881:1|gene:CPIJ004935	0.733	*
42	CPIJ801665-RA	|calponin/transgelin |protein_coding|supercont3.259:1:585609:1|gene:CPIJ801665	0.768	*
43	CPIJ009316-RA	|hypothetical protein|protein_coding|supercont3.236:1:599816:1|gene:CPIJ009316	0.82	*
44	CPIJ002772-RA	|conserved hypothetical protein|protein_coding|supercont3.36:1:1496554:1|gene:CPIJ002772	0.703	*
45	CPIJ012935-RA	|thymosin isoform 1|protein_coding|supercont3.435:1:386558:1|gene:CPIJ012935	0.691	*
46	CPIJ801977-RA	|sensory appendage protein, putative|protein_coding|supercont3.42:1:1498980:1|gene:CPIJ801977	0.788	*
47	CPIJ001612-RA	|heterogeneous nuclear ribonucleoprotein, putative|protein_coding|supercont3.19:1:1672525:1|gene:CPIJ001612	0.773	*
48	CPIJ005907-RA	|conserved hypothetical protein|protein_coding|supercont3.111:1:935238:1|gene:CPIJ005907	0.746	*
49	CPIJ013059-RA	|microtubule-associated protein futsch|protein_coding|supercont3.447:1:379559:1|gene:CPIJ013059	0.779	*
50	CPIJ015023-RA	|stretchin-mlck|protein_coding|supercont3.586:1:273788:1|gene:CPIJ015023	0.689	*
51	CPIJ008786-RA	|arginine/serine-rich splicing factor |protein_coding|supercont3.206:1:666662:1|gene:CPIJ008786	0.772	*
52	CPIJ007865-RA	|microtubule binding protein, putative |protein_coding|supercont3.189:1:749540:1|gene:CPIJ007865	0.553	*
53	CPIJ017326-RA	|general odorant-binding protein 99a precursor|protein_coding|supercont3.984:1:162049:1|gene:CPIJ017326	0.649	*
54	CPIJ006032-RA	|coracle|protein_coding|supercont3.103:1:929727:1|gene:CPIJ006032	0.803	*
55	CPIJ007834-RA	|RNA and export factor binding protein |protein_coding|supercont3.171:1:758370:1|gene:CPIJ007834	0.752	*
56	CPIJ013402-RA	|mical|protein_coding|supercont3.456:1:363005:1|gene:CPIJ013402	0.71	*
57	CPIJ004798-RA	|troponin C |protein_coding|supercont3.75:1:1049898:1|gene:CPIJ004798	0.829	*
58	CPIJ014296-RA	|troponin i |protein_coding|supercont3.549:1:321621:1|gene:CPIJ014296	0.751	*
59	CPIJ802033-RA	|NADH dehydrogenase iron-sulfur protein 6, mitochondrial precursor|protein_coding|supercont3.510:1:326993:1|gene:CPIJ802033	0.787	*
60	CPIJ001836-RA	|cuticle protein, putative |protein_coding|supercont3.23:1:1659461:1|gene:CPIJ001836	0.729	*
61	CPIJ801684-RA	|conserved hypothetical protein|protein_coding|supercont3.25:1:1668533:1|gene:CPIJ801684	0.773	*
62	CPIJ014779-RA	|conserved hypothetical protein|protein_coding|supercont3.588:1:286638:1|gene:CPIJ014779	0.787	*
63	CPIJ011206-RA	|conserved hypothetical protein|protein_coding|supercont3.397:1:479327:1|gene:CPIJ011206	0.647	*
64	CPIJ011350-RA	|conserved hypothetical protein|protein_coding|supercont3.323:1:471161:1|gene:CPIJ011350	0.788	*
65	CPIJ802197-RA	|conserved hypothetical protein|protein_coding|supercont3.68:1:1113402:1|gene:CPIJ802197	0.579	*
66	CPIJ008542-RA	|muscle lim protein |protein_coding|supercont3.200:1:691817:1|gene:CPIJ008542	0.819	*
67	CPIJ011383-RA	|serine-type enodpeptidase, putative |protein_coding|supercont3.325:1:469722:1|gene:CPIJ011383	0.793	*
68	CPIJ012054-RA	|LIM domain-binding protein, putative |protein_coding|supercont3.358:1:433214:1|gene:CPIJ012054	0.775	*
69	CPIJ012251-RA	|troponin C |protein_coding|supercont3.398:1:425501:1|gene:CPIJ012251	0.512	*
70	CPIJ004906-RA	|transcription factor BTF3|protein_coding|supercont3.80:1:1046220:1|gene:CPIJ004906	0.81	*
71	CPIJ011388-RA	|diazepam binding inhibitor, putative |protein_coding|supercont3.351:1:468030:1|gene:CPIJ011388	0.566	*
72	CPIJ002909-RA	|far upstream binding protein|protein_coding|supercont3.40:1:1445476:1|gene:CPIJ002909	0.762	*
73	CPIJ017736-RA	|conserved hypothetical protein|protein_coding|supercont3.1008:1:144153:1|gene:CPIJ017736	0.666	*
73	CPIJ019699-RA	|structural contituent of cuticle, putative|protein_coding|supercont3.2009:1:38025:1|gene:CPIJ019699
74	CPIJ801935-RA	||protein_coding|supercont3.352:1:451919:1|gene:CPIJ801935	0.702	*
75	CPIJ013783-RA	|pupal cuticle protein, putative |protein_coding|supercont3.479:1:346421:1|gene:CPIJ013783	0.673	*
76	CPIJ006085-RA	|hypothetical protein|protein_coding|supercont3.119:1:924848:1|gene:CPIJ006085 >CPIJ018251-RA |hypothetical protein|protein_coding|supercont3.1187:1:118409:1|gene:CPIJ018251	0.747	*
77	CPIJ009743-RA	|troponin t, invertebrate |protein_coding|supercont3.252:1:573348:1|gene:CPIJ009743	0.741	*
78	CPIJ007443-RA	|hypothetical protein|protein_coding|supercont3.166:1:789185:1|gene:CPIJ007443	0.495	*
79	CPIJ001830-RA	|larval cuticle protein A3A|protein_coding|supercont3.23:1:1659461:1|gene:CPIJ001830	0.708	*
80	CPIJ013785-RA	|conserved hypothetical protein|protein_coding|supercont3.479:1:346421:1|gene:CPIJ013785	0.623	*
81	CPIJ015124-RA	|sterol carrier protein-2, putative |protein_coding|supercont3.590:1:269552:1|gene:CPIJ015124	0.68	*
82	CPIJ002849-RA	|conserved hypothetical protein|protein_coding|supercont3.37:1:1455656:1|gene:CPIJ002849	0.816	*
83	CPIJ801524-RA	|Pupal cuticle protein, putative |protein_coding|supercont3.12:1:1895535:1|gene:CPIJ801524	0.653	*
84	CPIJ013881-RA	|conserved hypothetical protein|protein_coding|supercont3.499:1:339357:1|gene:CPIJ013881	0.724	*
85	CPIJ005750-RA	|conserved hypothetical protein|protein_coding|supercont3.98:1:945522:1|gene:CPIJ005750	0.649	*
86	CPIJ801552-RA	|serine/arginine rich splicing factor |protein_coding|supercont3.139:1:823831:1|gene:CPIJ801552	0.804	*
87	CPIJ005255-RA	|conserved hypothetical protein|protein_coding|supercont3.108:1:1001057:1|gene:CPIJ005255	0.811	*
88	CPIJ007914-RA	|alpha-endosulfine, putative |protein_coding|supercont3.172:1:749250:1|gene:CPIJ007914	0.801	*
89	CPIJ005778-RA	|hypothetical protein|protein_coding|supercont3.100:1:939276:1|gene:CPIJ005778	0.665	*
