# Supplementary material for: Identification of proteins associated with pyrethroid resistance by iTRAQ-based quantitative proteomic analysis in Culex pipiens pallens
Source: Parasit Vectors. 2015 Feb 10;8:95. doi: 10.1186/s13071-015-0709-5 (PMC4337324; doi:10.1186/s13071-015-0709-5)
Supplement: Additional file 5: Table S4. — Gene ontology analysis of differentially expressed proteins in Cx. pipiens pallens proteome. [file 13071_2015_709_MOESM5_ESM.xlsx]

## Sheet: Table S4
Table S4. Gene ontology analysis of proteins differentially expressed in Cx. pipiens pallens proteome.
biological process	growth	1
biological process	death	1
biological process	signaling	4
biological process	reproduction	2
biological process	locomotion	1
biological process	localization	5
biological process	cellular process	8
biological process	biological regulation	3
biological process	reproductive process	2
biological process	response to stimulus	3
biological process	metabolic process	10
biological process	developmental process	5
biological process	single-organism process	9
biological process	establishment of localization	5
biological process	multicellular organismal process	6
biological process	regulation of biological process	3
biological process	negative regulation of biological process	2
biological process	cellular component organization or biogenesis	4
cellular component	cell	12
cellular component	cell part	12
cellular component	membrane	5
cellular component	membrane part	4
cellular component	organelle	9
cellular component	organelle part	9
cellular component	extracellular region	1
cellular component	membrane-enclosed lumen	2
cellular component	macromolecular complex	7
molecular function	binding	11
molecular function	catalytic activity	12
molecular function	receptor activity	1
molecular function	transporter activity	4
molecular function	electron carrier activity	1
molecular function	enzyme regulator activity	1
molecular function	molecular transducer activity	1
molecular function	structural molecule activity	5
